# Supplementary material for: Structural insights into binding-site access and ligand recognition by human ABCB1
Source: EMBO J. 2025 Jan 13;44(4):991–1006. doi: 10.1038/s44318-025-00361-z (PMC11833089; doi:10.1038/s44318-025-00361-z)
Supplement: Supplementary file 5 — Source data Fig. 1 [file 44318_2025_361_MOESM5_ESM.zip]

Archive with 2 entries (2 files):
- Fig 1A/EMBOJ-2024-118740_SourceDataFigure1A_20241210.xlsx
- Fig 1B/EMBOJ-2024-118740_SourceData_Figure1B.xlsx
