# Supplementary material for: Structural insights into binding-site access and ligand recognition by human ABCB1
Source: EMBO J. 2025 Jan 13;44(4):991–1006. doi: 10.1038/s44318-025-00361-z (PMC11833089; doi:10.1038/s44318-025-00361-z)
Supplement: Supplementary file 5 — Source data Fig. 1 [file 44318_2025_361_MOESM5_ESM.zip › Fig 1A/EMBOJ-2024-118740_SourceDataFigure1A_20241210.xlsx]

## Sheet: 1A main CDMS
	MSP-neutral						Sapo intact
	Neutral Mass	Intensity					Neutral Mass	Intensity
	50.8933	0.0237018	0.00241308				135.484	0	0
	50.9163	0.0381322	0.00388224				135.545	0.000166147	6.91883e-06
	50.9392	0.0475639	0.00484249				135.606	0.000195542	8.14293e-06
	50.9621	0.057974	0.00590234				135.667	0.000229438	9.55446e-06
	50.985	0.070314	0.00715867				135.728	0.00026839	1.11765e-05
	51.008	0.084859	0.0086395				135.789	0.000392127	1.63293e-05
	51.0309	0.101906	0.010375				135.85	0.000457455	1.90497e-05
	51.0539	0.12177	0.0123974				135.911	0.000532046	2.21559e-05
	51.0769	0.144783	0.0147404				135.973	0.000817905	3.40599e-05
	51.0999	0.171289	0.0174389				136.034	0.000949729	3.95494e-05
	51.1229	0.201636	0.0205286				136.095	0.00109951	4.57867e-05
	51.1459	0.236174	0.0240449				136.156	0.00126911	5.28492e-05
	51.1689	0.275244	0.0280226				136.218	0.00146048	6.08186e-05
	51.1919	0.319169	0.0324946				136.279	0.00167568	6.978e-05
	51.215	0.368245	0.0374911				136.34	0.00191681	7.98216e-05
	51.238	0.42273	0.0430382				136.402	0.00218607	9.1034e-05
	51.2611	0.482832	0.0491571				136.463	0.00248564	0.000103509
	51.2842	0.548694	0.0558626				136.524	0.00281776	0.000117339
	51.3073	0.620389	0.0631618				136.586	0.00318462	0.000132617
	51.3304	0.697899	0.0710531				136.647	0.00358837	0.00014943
	51.3535	0.78111	0.0795249				136.709	0.00403109	0.000167866
	51.3766	0.869801	0.0885545				136.77	0.00451473	0.000188006
	51.3997	0.963633	0.0981076				136.832	0.00504106	0.000209924
	51.4228	1.06215	0.108137				136.893	0.00561167	0.000233686
	51.446	1.16475	0.118584				136.955	0.00622788	0.000259347
	51.4691	1.27074	0.129374				137.017	0.00689073	0.00028695
	51.4923	1.37928	0.140424				137.078	0.00760091	0.000316523
	51.5155	1.4894	0.151636				137.14	0.0083587	0.00034808
	51.5387	1.60006	0.162902				137.202	0.00916396	0.000381614
	51.5619	1.71009	0.174105				137.264	0.0100161	0.000417098
	51.5851	1.81828	0.185119				137.325	0.0109139	0.000454486
	51.6083	1.92333	0.195815				137.387	0.0119315	0.00049686
	51.6315	2.02395	0.206058				137.449	0.012928	0.00053836
	51.6548	2.11881	0.215716				137.511	0.0139654	0.000581558
	51.678	2.20662	0.224656				137.573	0.0150402	0.000626319
	51.7013	2.28614	0.232752				137.635	0.0161488	0.000672481
	51.7245	2.35623	0.239888				137.697	0.0172865	0.000719857
	51.7478	2.41583	0.245956				137.759	0.0184483	0.000768238
	51.7711	2.46404	0.250864				137.821	0.0196285	0.000817388
	51.7944	2.50009	0.254535				137.883	0.0208212	0.000867052
	51.8177	2.52343	0.25691				137.945	0.0220195	0.000916953
	51.841	2.53366	0.257952				138.007	0.0232164	0.000966798
	51.8644	2.53061	0.257642				138.069	0.0244046	0.00101628
	51.8877	2.51432	0.255983				138.131	0.0255763	0.00106507
	51.9111	2.48502	0.253				138.193	0.0267237	0.00111285
	51.9344	2.44315	0.248737				138.255	0.0278387	0.00115928
	51.9578	2.38935	0.24326				138.318	0.0289134	0.00120403
	51.9812	2.32442	0.23665				138.38	0.0299398	0.00124678
	52.0046	2.24934	0.229005				138.442	0.0309103	0.00128719
	52.028	2.16518	0.220437				138.505	0.0318174	0.00132497
	52.0514	2.07316	0.211069				138.567	0.0326543	0.00135982
	52.0749	1.97455	0.201029				138.629	0.0334143	0.00139147
	52.0983	1.87066	0.190452				138.692	0.0340917	0.00141968
	52.1217	1.76284	0.179475				138.754	0.0346812	0.00144423
	52.1452	1.65242	0.168233				138.817	0.0351785	0.00146493
	52.1687	1.54069	0.156857				138.879	0.0355798	0.00148165
	52.1922	1.42887	0.145473				138.941	0.0358825	0.00149425
	52.2156	1.3181	0.134196				139.004	0.0360847	0.00150267
	52.2392	1.20945	0.123134				139.067	0.0361856	0.00150687
	52.2627	1.10383	0.112381				139.129	0.0361852	0.00150686
	52.2862	1.00206	0.102019				139.192	0.0360846	0.00150266
	52.3097	0.904803	0.0921181				139.254	0.0358855	0.00149437
	52.3333	0.812619	0.0827328				139.317	0.0355907	0.0014821
	52.3568	0.725918	0.0739058				139.38	0.035204	0.001466
	52.3804	0.644992	0.0656667				139.443	0.0347296	0.00144624
	52.404	0.570014	0.0580332				139.505	0.0341725	0.00142304
	52.4276	0.501047	0.0510117				139.568	0.0335385	0.00139664
	52.4511	0.438058	0.0445988				139.631	0.0328336	0.00136728
	52.4748	0.380928	0.0387824				139.694	0.0320643	0.00133525
	52.4984	0.329466	0.033543				139.757	0.0312377	0.00130083
	52.522	0.283421	0.0288551				139.82	0.0303606	0.0012643
	52.5456	0.242497	0.0246886				139.883	0.0294404	0.00122598
	52.5693	0.206362	0.0210097				139.945	0.0284841	0.00118616
	52.593	0.174664	0.0177825				140.008	0.0274989	0.00114513
	52.6166	0.147035	0.0149697				140.071	0.0264918	0.00110319
	52.6403	0.123108	0.0125336				140.135	0.0254694	0.00106062
	52.664	0.102516	0.0104372				140.198	0.024438	0.00101767
	52.6877	0.084906	0.00864429				140.261	0.0234038	0.000974601
	52.7114	0.0699399	0.00712059				140.324	0.0223722	0.000931644
	52.7352	0.0572992	0.00583364				140.387	0.0213484	0.00088901
	52.7589	0.0466883	0.00475334				140.45	0.020337	0.000846892
	52.7826	0.0325401	0.00331291				140.513	0.0193421	0.000805461
	52.8064	0.0250246	0.00254776				140.577	0.0183673	0.000764868
	52.8302	0.00613051	0.000624148				140.64	0.0174157	0.000725241
	52.8539	0.00220362	0.000224351				140.703	0.0164899	0.000686688
	52.8777	0	0				140.767	0.0155921	0.000649298
	65.3908	0	0				140.83	0.0147237	0.000613138
	65.4203	0.00024978	2.54301e-05				140.893	0.0138862	0.000578262
	65.4497	0.000306282	3.11826e-05				140.957	0.0130804	0.000544705
	65.4792	0.000373817	3.80584e-05				141.02	0.0123067	0.000512487
	65.5087	0.000454119	4.62339e-05				141.084	0.0115654	0.000481618
	65.5381	0.000549096	5.59035e-05				141.147	0.0108564	0.000452093
	65.5676	0.000660835	6.72797e-05				141.211	0.0101794	0.0004239
	65.5971	0.000791591	8.0592e-05				141.274	0.0095339	0.000397019
	65.6267	0.000943777	9.60861e-05				141.338	0.00891925	0.000371423
	65.6562	0.00111994	0.000114021				141.401	0.00833467	0.00034708
	65.6858	0.00132275	0.000134669				141.465	0.00777932	0.000323953
	65.7153	0.00155493	0.000158307				141.529	0.00725229	0.000302006
	65.7449	0.00181925	0.000185218				141.592	0.0067526	0.000281197
	65.7745	0.00211847	0.000215681				141.656	0.00627928	0.000261487
	65.8041	0.00245524	0.000249968				141.72	0.00583135	0.000242834
	65.8337	0.0028321	0.000288336				141.784	0.00540784	0.000225198
	65.8634	0.00325132	0.000331017				141.848	0.00500779	0.000208539
	65.893	0.0037149	0.000378214				141.911	0.0046303	0.000192819
	65.9227	0.00422441	0.000430088				141.975	0.00427446	0.000178001
	65.9523	0.00478096	0.00048675				142.039	0.0039394	0.000164048
	65.982	0.00538507	0.000548254				142.103	0.00350424	0.000145927
	66.0117	0.00603658	0.000614585				142.167	0.00322815	0.000134429
	66.0414	0.00673461	0.000685651				142.231	0.00290687	0.00012105
	66.0712	0.00747742	0.000761277				142.295	0.00267146	0.000111247
	66.1009	0.00826241	0.000841197				142.359	0.0024492	0.000101992
	66.1306	0.00908604	0.000925051				142.423	0.0022399	9.3276e-05
	66.1604	0.0099438	0.00101238				142.487	0.00204336	8.50913e-05
	66.1902	0.0108302	0.00110263				142.551	0.00170246	7.08954e-05
	66.22	0.0117389	0.00119513				142.616	0.00155631	6.48091e-05
	66.2498	0.0126624	0.00128916				142.68	0.00141816	5.90562e-05
	66.2796	0.0135927	0.00138387				142.744	0.00128815	5.36422e-05
	66.3094	0.0145208	0.00147836				142.808	0.00116631	4.85686e-05
	66.3393	0.0154371	0.00157165				142.873	0.00105262	4.38341e-05
	66.3691	0.0163318	0.00166274				142.937	0.000946963	3.94343e-05
	66.399	0.0171944	0.00175057				143.001	0.000849176	3.53621e-05
	66.4289	0.0180146	0.00183407				143.066	0.000759038	3.16085e-05
	66.4588	0.0187822	0.00191221				143.13	0.000676284	2.81624e-05
	66.4887	0.0194869	0.00198397				143.194	0.000600609	2.50111e-05
	66.5186	0.0201195	0.00204837				143.259	0.000531681	2.21407e-05
	66.5486	0.0206711	0.00210453				143.323	0.000469141	1.95364e-05
	66.5785	0.0211339	0.00215165				143.388	0.000412618	1.71826e-05
	66.6085	0.0215012	0.00218904				143.452	0.000361728	1.50634e-05
	66.6385	0.0217676	0.00221616				143.517	0.000316086	1.31627e-05
	66.6685	0.021929	0.00223259				143.582	0.000275305	1.14645e-05
	66.6985	0.0219829	0.00223808				143.646	0.000239005	9.95287e-06
	66.7285	0.0219284	0.00223254				143.711	0.000206816	8.6124e-06
	66.7585	0.0217662	0.00221602				143.775	0.000178378	7.42816e-06
	66.7886	0.0214984	0.00218876				143.84	0.000153347	6.38582e-06
	66.8187	0.0211289	0.00215114				143.905	0.000131398	5.47178e-06
	66.8487	0.020663	0.0021037				143.97	0.000112221	4.67322e-06
	66.8788	0.020107	0.0020471				144.035	9.55292e-05	3.97811e-06
	66.9089	0.0194689	0.00198213				144.099	8.10527e-05	3.37527e-06
	66.939	0.0187573	0.00190968				144.164	6.85438e-05	2.85436e-06
	66.9692	0.0179817	0.00183072				144.229	0	0
	66.9993	0.0171523	0.00174627				147.378	0	0
	67.0295	0.0162794	0.00165741				147.445	6.64448e-05	2.76695e-06
	67.0596	0.0153737	0.00156519				147.511	7.81059e-05	3.25255e-06
	67.0898	0.0144457	0.00147072				147.577	9.15461e-05	3.81224e-06
	67.12	0.0135056	0.00137501				147.644	0.000106986	4.45521e-06
	67.1502	0.0125634	0.00127908				147.71	0.000124665	5.19141e-06
	67.1804	0.0116282	0.00118387				147.777	0.00014484	6.03157e-06
	67.2107	0.0107084	0.00109022				147.843	0.000167788	6.98718e-06
	67.2409	0.00981166	0.000998926				147.91	0.000193802	8.07046e-06
	67.2712	0.00894465	0.000910656				147.976	0.000223191	9.2943e-06
	67.3015	0.00811306	0.000825991				148.043	0.000256281	1.06723e-05
	67.3318	0.00732154	0.000745407				148.11	0.000365353	1.52144e-05
	67.3621	0.00657376	0.000669276				148.176	0.000565401	2.35449e-05
	67.3924	0.00587242	0.000597871				148.243	0.000850496	3.54171e-05
	67.4227	0.00521924	0.000531372				148.31	0.000983897	4.09723e-05
	67.4531	0.00461512	0.000469866				148.376	0.00113516	4.72715e-05
	67.4834	0.00406014	0.000413363				148.443	0.00130616	5.43922e-05
	67.5138	0.00355368	0.0003618				148.51	0.00149885	6.24165e-05
	67.5442	0.0030945	0.000315052				148.577	0.00171532	7.14307e-05
	67.5746	0.00268088	0.000272941				148.644	0.00195771	8.15248e-05
	67.605	0.00231065	0.000235247				148.711	0.00222828	9.27921e-05
	67.6354	0.00198133	0.00020172				148.778	0.00252933	0.000105328
	67.6659	0.00169023	0.000172082				148.845	0.00286318	0.000119231
	67.6963	0.00143448	0.000146044				148.912	0.00323221	0.000134598
	67.7268	0.00121116	0.000123308				148.979	0.00363876	0.000151528
	67.7573	0.00101733	0.000103575				149.046	0.00408513	0.000170117
	67.7878	0.000850114	8.65502e-05				149.113	0.00457357	0.000190456
	67.8183	0.000706709	7.19501e-05				149.18	0.00510619	0.000212636
	67.8488	0.000584454	5.95033e-05				149.247	0.00568496	0.000236738
	67.8794	0.000480843	4.89547e-05				149.314	0.00631165	0.000262835
	67.9099	0.000393547	4.00671e-05				149.381	0.0069878	0.000290992
	67.9405	0.000320425	3.26225e-05				149.449	0.00771465	0.00032126
	67.9711	0.000259532	2.6423e-05				149.516	0.00849309	0.000353677
	68.0017	0	0				149.583	0.00932365	0.000388264
	198.092	0	0				149.651	0.0102064	0.000425024
	198.181	0.00016815	1.71194e-05				149.718	0.011141	0.000463942
	198.27	0.000195379	1.98915e-05				149.785	0.0121264	0.000504978
	198.36	0.000226442	2.30541e-05				149.853	0.0131612	0.000548071
	198.449	0.000261779	2.66518e-05				149.92	0.0142433	0.000593134
	198.538	0.000301864	3.07328e-05				149.988	0.0153701	0.000640053
	198.628	0.000347204	3.53489e-05				150.055	0.016538	0.000688689
	198.717	0.000398339	4.05549e-05				150.123	0.0177431	0.000738875
	198.807	0.000455841	4.64092e-05				150.19	0.0189808	0.000790413
	198.896	0.000520314	5.29732e-05				150.258	0.0202456	0.000843083
	198.986	0.000592391	6.03113e-05				150.326	0.0215315	0.000896633
	199.075	0.000672728	6.84905e-05				150.393	0.022832	0.000950788
	199.165	0.000762005	7.75798e-05				150.461	0.0241398	0.00100525
	199.254	0.000860918	8.76501e-05				150.529	0.0254472	0.00105969
	199.344	0.000970174	9.87735e-05				150.596	0.0267461	0.00111378
	199.434	0.00109049	0.000111023				150.664	0.0280279	0.00116716
	199.524	0.00122256	0.000124469				150.732	0.0292837	0.00121946
	199.613	0.00136711	0.000139185				150.8	0.0305045	0.00127029
	199.703	0.0015248	0.00015524				150.868	0.0316811	0.00131929
	199.793	0.00169628	0.000172698				150.936	0.0328043	0.00136606
	199.883	0.00188216	0.000191623				151.003	0.0338651	0.00141024
	199.973	0.00208301	0.000212071				151.071	0.0348547	0.00145145
	200.063	0.0022993	0.000234092				151.139	0.0357646	0.00148934
	200.153	0.00253147	0.000257729				151.207	0.036587	0.00152359
	200.243	0.00277982	0.000283014				151.276	0.0373144	0.00155388
	200.333	0.00304458	0.000309969				151.344	0.0379401	0.00157993
	200.423	0.00332587	0.000338607				151.412	0.0384583	0.00160151
	200.514	0.00362365	0.000368924				151.48	0.038864	0.00161841
	200.604	0.00393776	0.000400904				151.548	0.0391533	0.00163045
	200.694	0.0042679	0.000434515				151.616	0.0393231	0.00163753
	200.785	0.00461358	0.000469709				151.685	0.0393716	0.00163955
	200.875	0.00497417	0.00050642				151.753	0.039298	0.00163648
	200.965	0.00534883	0.000544565				151.821	0.0391027	0.00162835
	201.056	0.00573656	0.00058404				151.889	0.0387873	0.00161521
	201.146	0.00613618	0.000624725				151.958	0.0383543	0.00159718
	201.237	0.00654629	0.000666479				152.026	0.0378075	0.00157441
	201.327	0.00696536	0.000709144				152.095	0.0371516	0.0015471
	201.418	0.00739162	0.000752542				152.163	0.0363924	0.00151548
	201.509	0.00782317	0.000796478				152.232	0.0355363	0.00147983
	201.599	0.00825794	0.000840741				152.3	0.0345908	0.00144046
	201.69	0.00869369	0.000885105				152.369	0.033564	0.0013977
	201.781	0.00912806	0.000929329				152.437	0.0324643	0.00135191
	201.872	0.00955859	0.000973161				152.506	0.0313008	0.00130345
	201.963	0.00998271	0.00101634				152.574	0.0300829	0.00125274
	202.053	0.0103978	0.0010586				152.643	0.0288201	0.00120015
	202.144	0.0108011	0.00109966				152.712	0.0275219	0.00114609
	202.235	0.01119	0.00113925				152.781	0.026198	0.00109096
	202.326	0.0115618	0.00117711				152.849	0.0248576	0.00103514
	202.417	0.0119138	0.00121295				152.918	0.0235099	0.00097902
	202.509	0.0122435	0.00124652				152.987	0.0221636	0.000922954
	202.6	0.0125485	0.00127756				153.056	0.0208268	0.000867287
	202.691	0.0128263	0.00130584				153.125	0.0195072	0.000812337
	202.782	0.0130748	0.00133115				153.194	0.018212	0.000758401
	202.873	0.0132921	0.00135327				153.263	0.0169475	0.000705744
	202.965	0.0134764	0.00137203				153.332	0.0157195	0.000654603
	203.056	0.0136262	0.00138728				153.401	0.0145328	0.000605188
	203.147	0.0137402	0.00139889				153.47	0.0133918	0.000557673
	203.239	0.0138174	0.00140675				153.539	0.0123	0.000512205
	203.33	0.0138573	0.00141081				153.608	0.0112601	0.000468901
	203.422	0.0138593	0.00141102				153.677	0.0102742	0.000427847
	203.513	0.0138235	0.00140737				153.746	0.00934379	0.000389102
	203.605	0.0137501	0.00139989				153.815	0.0084696	0.000352698
	203.697	0.0136395	0.00138864				153.885	0.00765182	0.000318644
	203.788	0.0134928	0.0013737				153.954	0.00689012	0.000286924
	203.88	0.013311	0.00135519				154.023	0.00618367	0.000257506
	203.972	0.0130955	0.00133326				154.092	0.00553122	0.000230336
	204.064	0.0128481	0.00130806				154.162	0.00493115	0.000205347
	204.156	0.0125705	0.00127981				154.231	0.00438152	0.000182459
	204.247	0.0123366	0.00125599				154.301	0.00388017	0.000161581
	204.339	0.0120166	0.00122341				154.37	0.00342469	0.000142614
	204.431	0.0116749	0.00118862				154.44	0.00301255	0.000125451
	204.523	0.0113142	0.0011519				154.509	0.00264112	0.000109984
	204.615	0.0109374	0.00111354				154.579	0.00230771	9.60998e-05
	204.708	0.0105475	0.00107384				154.648	0.00200961	8.36858e-05
	204.8	0.0101473	0.0010331				154.718	0.00168136	7.00167e-05
	204.892	0.00973992	0.000991622				154.787	0.00145585	6.06258e-05
	204.984	0.00932825	0.00094971				154.857	0.00125629	5.23154e-05
	205.076	0.00891522	0.000907659				154.927	0.00108038	4.499e-05
	205.169	0.00850364	0.000865756				154.997	0.000925919	3.85579e-05
	205.261	0.00809626	0.000824281				155.066	0.000790826	3.29323e-05
	205.353	0.00769567	0.000783497				155.136	0.000673128	2.8031e-05
	205.446	0.00730435	0.000743656				155.206	0.00057098	2.37772e-05
	205.538	0.00692457	0.000704991				155.276	0.000482669	2.00997e-05
	205.631	0.00655847	0.000667718				155.346	0.000406612	1.69325e-05
	205.723	0.00620797	0.000632034				155.416	7.28078e-05	3.03192e-06
	205.816	0.0058748	0.000598114				155.486	0	0
	205.909	0.00556048	0.000566113				158.524	0	0
	206.001	0.00537553	0.000547283				158.595	1.75393e-05	7.30386e-07
	206.094	0.00512026	0.000521294				158.666	2.04855e-05	8.53077e-07
	206.187	0.00488961	0.000497812				158.738	2.38621e-05	9.93688e-07
	206.28	0.00468455	0.000476934				158.809	2.77202e-05	1.15435e-06
	206.372	0.00450586	0.000458742				158.881	3.21148e-05	1.33735e-06
	206.465	0.00435413	0.000443294				158.952	3.71054e-05	1.54517e-06
	206.558	0.0042298	0.000430636				159.024	4.27551e-05	1.78044e-06
	206.651	0.00419557	0.000427152				159.095	4.91311e-05	2.04596e-06
	206.744	0.00413661	0.000421148				159.167	5.63044e-05	2.34468e-06
	206.837	0.00410676	0.000418109				159.238	6.43492e-05	2.67969e-06
	206.93	0.00410601	0.000418033				159.31	7.33428e-05	3.0542e-06
	207.023	0.00413422	0.000420906				159.382	8.33649e-05	3.47155e-06
	207.117	0.00419117	0.000426703				159.454	9.44972e-05	3.93513e-06
	207.21	0.00427649	0.00043539				159.525	0.000106823	4.4484e-06
	207.303	0.00438976	0.000446922				159.597	0.000120424	5.01481e-06
	207.396	0.00453044	0.000461244				159.669	0.000135385	5.63782e-06
	207.49	0.00469791	0.000478294				159.741	0.000151785	6.32078e-06
	207.583	0.00489148	0.000498002				159.813	0.000169704	7.06696e-06
	207.677	0.00511038	0.000520289				159.885	0.000189214	7.87942e-06
	207.77	0.00535377	0.000545068				159.957	0.000210385	8.76103e-06
	207.864	0.00562071	0.000572245				160.029	0.000233277	9.71432e-06
	207.957	0.00591023	0.000601721				160.101	0.000318614	1.3268e-05
	208.051	0.00622124	0.000633385				160.173	0.000410047	1.70755e-05
	208.144	0.00655261	0.000667122				160.245	0.000459435	1.91322e-05
	208.238	0.00690314	0.000702809				160.317	0.000513754	2.13942e-05
	208.332	0.00727151	0.000740314				160.389	0.000573366	2.38766e-05
	208.426	0.00765639	0.000779497				160.461	0.000638648	2.65951e-05
	208.519	0.00805631	0.000820214				160.534	0.000709985	2.95658e-05
	208.613	0.00846977	0.000862308				160.606	0.000787772	3.28051e-05
	208.707	0.00875979	0.000891835				160.678	0.000872411	3.63297e-05
	208.801	0.00929396	0.000946218				160.75	0.000964303	4.01563e-05
	208.895	0.00976839	0.00099452				160.823	0.00106386	4.4302e-05
	208.989	0.0102488	0.00104343				160.895	0.00117147	4.87834e-05
	209.083	0.0107337	0.0010928				160.968	0.00128754	5.3617e-05
	209.177	0.0112217	0.00114248				161.04	0.00141246	5.88188e-05
	209.271	0.0117112	0.00119232				161.113	0.00154658	6.44042e-05
	209.366	0.0122007	0.00124215				161.185	0.00169027	7.03876e-05
	209.46	0.012802	0.00130337				161.258	0.00184384	7.67826e-05
	209.554	0.0133044	0.00135452				161.33	0.00200757	8.36011e-05
	209.648	0.0138849	0.00141363				161.403	0.00218173	9.08535e-05
	209.743	0.0143933	0.00146539				161.475	0.00236651	9.85483e-05
	209.837	0.0148978	0.00151674				161.548	0.00256207	0.000106692
	209.932	0.015397	0.00156757				161.621	0.00276848	0.000115288
	210.026	0.0158898	0.00161774				161.694	0.00298578	0.000124337
	210.121	0.0163749	0.00166713				161.766	0.00321391	0.000133837
	210.215	0.0168514	0.00171565				161.839	0.00345273	0.000143782
	210.31	0.0173182	0.00176317				161.912	0.00370201	0.000154162
	210.405	0.0177744	0.00180962				161.985	0.00396142	0.000164965
	210.499	0.0182193	0.0018549				162.058	0.00423053	0.000176171
	210.594	0.018652	0.00189897				162.131	0.0045088	0.000187759
	210.689	0.0190723	0.00194175				162.204	0.00479556	0.000199701
	210.784	0.0194795	0.00198321				162.277	0.00509004	0.000211964
	210.879	0.0198735	0.00202332				162.35	0.00539134	0.000224511
	210.973	0.0202541	0.00206208				162.423	0.00569844	0.000237299
	211.068	0.0206214	0.00209947				162.496	0.0060102	0.000250282
	211.163	0.0209754	0.00213551				162.569	0.00632534	0.000263405
	211.258	0.0213165	0.00217024				162.642	0.00664248	0.000276612
	211.354	0.021645	0.00220368				162.715	0.00696014	0.00028984
	211.449	0.0219615	0.0022359				162.789	0.00727672	0.000303023
	211.544	0.0222664	0.00226694				162.862	0.00759053	0.000316091
	211.639	0.0225604	0.00229687				162.935	0.00789981	0.000328971
	211.734	0.0228442	0.00232577				163.009	0.00820272	0.000341585
	211.83	0.0231186	0.00235371				163.082	0.00849738	0.000353855
	211.925	0.0233843	0.00238076				163.155	0.00878187	0.000365702
	212.02	0.0236421	0.002407				163.229	0.00905426	0.000377045
	212.116	0.0238925	0.00243249				163.302	0.00931263	0.000387804
	212.211	0.0241362	0.00245731				163.376	0.00955509	0.000397901
	212.307	0.0243737	0.00248149				163.449	0.0097798	0.000407259
	212.402	0.0246055	0.00250509				163.523	0.00998499	0.000415804
	212.498	0.0248318	0.00252812				163.596	0.010169	0.000423466
	212.594	0.0250527	0.00255061				163.67	0.0103303	0.000430181
	212.689	0.0252681	0.00257255				163.744	0.0104674	0.000435892
	212.785	0.0254779	0.00259391				163.817	0.010772	0.000448578
	212.881	0.0256815	0.00261464				163.891	0.0108904	0.000453506
	212.977	0.0258784	0.00263468				163.965	0.0109863	0.000457501
	213.072	0.0260675	0.00265394				164.039	0.0110597	0.000460559
	213.168	0.0262479	0.0026723				164.113	0.0111109	0.000462688
	213.264	0.0264183	0.00268965				164.186	0.0111402	0.000463909
	213.36	0.0265771	0.00270582				164.26	0.0111484	0.000464253
	213.456	0.0267227	0.00272064				164.334	0.0111367	0.000463763
	213.552	0.0269092	0.00273962				164.408	0.0111062	0.000462494
	213.649	0.0270315	0.00275208				164.482	0.0110586	0.000460511
	213.745	0.0271982	0.00276905				164.556	0.0110549	0.000460357
	213.841	0.0272927	0.00277867				164.63	0.010989	0.000457612
	213.937	0.0273667	0.0027862				164.704	0.0109137	0.000454476
	214.033	0.0276052	0.00281048				164.779	0.0108316	0.000451059
	214.13	0.0277373	0.00282394				164.853	0.0107456	0.000447479
	214.226	0.0277844	0.00282873				164.927	0.0106587	0.000443861
	214.323	0.0278101	0.00283135				165.001	0.010574	0.000440331
	214.419	0.0279908	0.00284974				165.076	0.0104945	0.00043702
	214.516	0.0279995	0.00285063				165.15	0.0104234	0.000434061
	214.612	0.027989	0.00284956				165.224	0.0103639	0.000431582
	214.709	0.0281638	0.00286736				165.299	0.010319	0.000429712
	214.805	0.0281485	0.0028658				165.373	0.0102916	0.000428573
	214.902	0.0282092	0.00287198				165.447	0.0102846	0.000428281
	214.999	0.0281857	0.00286959				165.522	0.0103005	0.000428943
	215.096	0.0282386	0.00287497				165.596	0.0103416	0.000430656
	215.192	0.0282917	0.00288039				165.671	0.0104101	0.000433504
	215.289	0.0282876	0.00287997				165.745	0.0105074	0.00043756
	215.386	0.0282924	0.00288045				165.82	0.0106352	0.000442878
	215.483	0.0282555	0.00287669				165.895	0.0107942	0.0004495
	215.58	0.0283752	0.00288888				165.969	0.010985	0.000457447
	215.677	0.0284561	0.00289712				166.044	0.0112078	0.000466723
	215.774	0.028568	0.00290852				166.119	0.0114621	0.000477316
	215.871	0.0287175	0.00292373				166.194	0.0117473	0.00048919
	215.968	0.0289787	0.00295032				166.268	0.012062	0.000502294
	216.066	0.0292335	0.00297626				166.343	0.0124044	0.000516556
	216.163	0.0295469	0.00300817				166.418	0.0127725	0.000531885
	216.26	0.0299256	0.00304673				166.493	0.0131637	0.000548175
	216.358	0.0303761	0.00309259				166.568	0.0135749	0.000565299
	216.455	0.0309045	0.00314639				166.643	0.0140028	0.000583119
	216.552	0.0315167	0.00320872				166.718	0.0144281	0.000600825
	216.65	0.0322181	0.00328013				166.793	0.0148804	0.000619661
	216.747	0.0330134	0.0033611				166.868	0.0153371	0.00063868
	216.845	0.0339067	0.00345205				166.943	0.0157938	0.0006577
	216.942	0.0348164	0.00354466				167.018	0.016246	0.00067653
	217.04	0.0359281	0.00365784				167.093	0.016689	0.000694978
	217.138	0.0371437	0.0037816				167.169	0.0171182	0.000712849
	217.236	0.0385552	0.00392531				167.244	0.0175288	0.00072995
	217.333	0.0399947	0.00407186				167.319	0.0179165	0.000746093
	217.431	0.0415395	0.00422914				167.394	0.0182767	0.000761094
	217.529	0.0431873	0.0043969				167.47	0.0186053	0.000774779
	217.627	0.0449347	0.0045748				167.545	0.0188984	0.000786985
	217.725	0.0467772	0.00476239				167.621	0.0191524	0.000797561
	217.823	0.0486507	0.00495313				167.696	0.019364	0.000806373
	217.921	0.0506734	0.00515906				167.772	0.0195304	0.000813304
	218.019	0.052852	0.00538086				167.847	0.0196493	0.000818252
	218.117	0.055025	0.0056021				167.923	0.0197186	0.000821138
	218.215	0.0572538	0.00582902				167.998	0.0197369	0.000821903
	218.314	0.0595278	0.00606053				168.074	0.0197034	0.000820508
	218.412	0.0619051	0.00630256				168.149	0.0196177	0.000816935
	218.51	0.064244	0.00654069				168.225	0.0194797	0.00081119
	218.608	0.0666954	0.00679027				168.301	0.0192435	0.000801353
	218.707	0.0690557	0.00703056				168.377	0.0189591	0.00078951
	218.805	0.0714662	0.00727598				168.452	0.0186846	0.000778081
	218.904	0.0739944	0.00753338				168.528	0.0183612	0.000764614
	219.002	0.0763081	0.00776894				168.604	0.0179916	0.000749223
	219.101	0.0786609	0.00800848				168.68	0.0176509	0.000735032
	219.199	0.0808716	0.00823355				168.756	0.0172106	0.0007167
	219.298	0.0830063	0.00845087				168.832	0.016736	0.000696935
	219.397	0.0850528	0.00865923				168.908	0.016231	0.000675906
	219.496	0.0869999	0.00885746				168.984	0.0156999	0.000653789
	219.594	0.0888369	0.0090445				169.06	0.015147	0.000630763
	219.693	0.0905544	0.00921936				169.136	0.0146344	0.00060942
	219.792	0.0922766	0.00939469				169.212	0.0140612	0.00058555
	219.891	0.0937516	0.00954486				169.288	0.013481	0.000561389
	219.99	0.095022	0.0096742				169.364	0.0128984	0.000537127
	220.089	0.0962245	0.00979663				169.441	0.0125165	0.000521224
	220.188	0.0972791	0.00990399				169.517	0.0119769	0.000498753
	220.287	0.0985875	0.0100372				169.593	0.0114531	0.000476938
	220.386	0.0994674	0.0101268				169.67	0.0109496	0.000455972
	220.486	0.100155	0.0101968				169.746	0.0105466	0.000439189
	220.585	0.100707	0.0102529				169.822	0.0101094	0.000420983
	220.684	0.101099	0.0102929				169.899	0.00970701	0.000404227
	220.783	0.101492	0.0103329				169.975	0.0093434	0.000389086
	220.883	0.101633	0.0103473				170.052	0.00902227	0.000375713
	220.982	0.101751	0.0103593				170.128	0.00874706	0.000364253
	221.082	0.10177	0.0103612				170.205	0.00852096	0.000354837
	221.181	0.1017	0.0103541				170.282	0.00834685	0.000347587
	221.281	0.101555	0.0103393				170.358	0.00822733	0.000342609
	221.38	0.101346	0.010318				170.435	0.00816467	0.00034
	221.48	0.101086	0.0102915				170.512	0.00816086	0.000339842
	221.58	0.10096	0.0102787				170.588	0.00821755	0.000342202
	221.679	0.10079	0.0102614				170.665	0.00833603	0.000347136
	221.779	0.100765	0.0102589				170.742	0.00851727	0.000354684
	221.879	0.100526	0.0102346				170.819	0.00876188	0.00036487
	221.979	0.100312	0.0102128				170.896	0.00907008	0.000377704
	222.079	0.100136	0.0101948				170.973	0.00944172	0.00039318
	222.179	0.100067	0.0101879				171.049	0.00987625	0.000411275
	222.279	0.10001	0.0101821				171.126	0.0103727	0.00043195
	222.379	0.100103	0.0101915				171.204	0.0109297	0.000455145
	222.479	0.100289	0.0102104				171.281	0.0115454	0.000480786
	222.579	0.100501	0.010232				171.358	0.0122176	0.000508777
	222.679	0.100879	0.0102705				171.435	0.0129436	0.000539007
	222.779	0.101452	0.0103288				171.512	0.0137201	0.000571342
	222.88	0.102209	0.0104059				171.589	0.0145435	0.000605631
	222.98	0.102932	0.0104795				171.666	0.0154097	0.000641704
	223.08	0.103782	0.0105661				171.744	0.0163142	0.00067937
	223.181	0.104763	0.0106659				171.821	0.017252	0.000718422
	223.281	0.105941	0.0107859				171.898	0.0182176	0.000758635
	223.382	0.107193	0.0109133				171.976	0.0190507	0.000793325
	223.482	0.108574	0.011054				172.053	0.0200789	0.000836144
	223.583	0.110083	0.0112075				172.131	0.021113	0.000879204
	223.684	0.111714	0.0113736				172.208	0.0221631	0.000922933
	223.784	0.113462	0.0115516				172.285	0.0231922	0.00096579
	223.885	0.115323	0.011741				172.363	0.0242078	0.00100808
	223.986	0.117288	0.0119411				172.441	0.0252028	0.00104952
	224.087	0.119351	0.0121511				172.518	0.0261702	0.0010898
	224.187	0.121501	0.0123701				172.596	0.0271031	0.00112865
	224.288	0.123731	0.0125971				172.674	0.0279943	0.00116576
	224.389	0.12603	0.0128311				172.751	0.0288372	0.00120086
	224.49	0.128387	0.0130711				172.829	0.0296309	0.00123392
	224.591	0.130792	0.0133159				172.907	0.0303744	0.00126488
	224.692	0.133232	0.0135644				172.985	0.0314744	0.00131068
	224.794	0.135696	0.0138153				173.063	0.0321495	0.0013388
	224.895	0.138236	0.0140738				173.14	0.0328532	0.0013681
	224.996	0.14072	0.0143267				173.218	0.0334079	0.0013912
	225.097	0.143486	0.0146083				173.296	0.0340402	0.00141753
	225.199	0.146111	0.0148756				173.374	0.0344795	0.00143583
	225.3	0.148996	0.0151693				173.452	0.0348521	0.00145134
	225.401	0.151437	0.0154178				173.53	0.0351589	0.00146412
	225.503	0.153839	0.0156624				173.609	0.0354021	0.00147425
	225.604	0.156091	0.0158917				173.687	0.0355847	0.00148185
	225.706	0.158462	0.016133				173.765	0.0357106	0.00148709
	225.807	0.160755	0.0163665				173.843	0.0357845	0.00149017
	225.909	0.163019	0.016597				173.921	0.0358122	0.00149132
	226.011	0.165125	0.0168113				174	0.0357999	0.00149081
	226.112	0.167113	0.0170138				174.078	0.035813	0.00149136
	226.214	0.168893	0.017195				174.156	0.0358025	0.00149092
	226.316	0.170562	0.0173649				174.235	0.035736	0.00148815
	226.418	0.172169	0.0175285				174.313	0.0356644	0.00148517
	226.52	0.173508	0.0176649				174.392	0.0355969	0.00148236
	226.622	0.17471	0.0177872				174.47	0.035543	0.00148011
	226.724	0.175808	0.017899				174.549	0.0355123	0.00147883
	226.826	0.176897	0.0180099				174.627	0.0355141	0.00147891
	226.928	0.177737	0.0180954				174.706	0.0355576	0.00148072
	227.03	0.178401	0.018163				174.784	0.0356518	0.00148464
	227.132	0.179103	0.0182345				174.863	0.0358048	0.00149102
	227.234	0.179451	0.0182699				174.942	0.0360244	0.00150016
	227.337	0.179567	0.0182818				175.02	0.0363175	0.00151236
	227.439	0.179534	0.0182783				175.099	0.03669	0.00152788
	227.541	0.179604	0.0182855				175.178	0.037147	0.00154691
	227.644	0.179446	0.0182695				175.257	0.0376923	0.00156961
	227.746	0.17914	0.0182382				175.336	0.0383286	0.00159611
	227.849	0.178643	0.0181876				175.415	0.0390573	0.00162646
	227.951	0.178026	0.0181249				175.494	0.0398786	0.00166066
	228.054	0.177303	0.0180512				175.573	0.0407912	0.00169866
	228.157	0.176484	0.0179679				175.652	0.0417925	0.00174036
	228.259	0.175583	0.0178761				175.731	0.0428784	0.00178558
	228.362	0.17476	0.0177923				175.81	0.0441	0.00183645
	228.465	0.173756	0.0176901				175.889	0.0454031	0.00189071
	228.568	0.172712	0.0175838				175.968	0.0467738	0.00194779
	228.671	0.171642	0.0174749				176.047	0.0481626	0.00200563
	228.773	0.170558	0.0173645				176.127	0.049601	0.00206553
	228.876	0.169478	0.0172545				176.206	0.0510783	0.00212705
	228.979	0.168429	0.0171477				176.285	0.0525829	0.0021897
	229.083	0.1674	0.0170431				176.365	0.0541025	0.00225298
	229.186	0.166403	0.0169415				176.444	0.0556245	0.00231636
	229.289	0.165444	0.0168438				176.523	0.0571354	0.00237928
	229.392	0.164531	0.0167509				176.603	0.058622	0.00244119
	229.495	0.163671	0.0166633				176.682	0.0600707	0.00250152
	229.599	0.162867	0.0165815				176.762	0.0614682	0.00255971
	229.702	0.162123	0.0165057				176.841	0.0628014	0.00261523
	229.805	0.16144	0.0164362				176.921	0.0640576	0.00266754
	229.909	0.160748	0.0163657				177.001	0.0652249	0.00271615
	230.012	0.160195	0.0163095				177.08	0.0662413	0.00275848
	230.116	0.159759	0.016265				177.16	0.0672057	0.00279864
	230.219	0.159322	0.0162206				177.24	0.0684175	0.0028491
	230.323	0.158848	0.0161724				177.319	0.0691914	0.00288133
	230.427	0.158633	0.0161505				177.399	0.0699188	0.00291162
	230.53	0.158288	0.0161153				177.479	0.0704509	0.00293378
	230.634	0.158101	0.0160963				177.559	0.0707991	0.00294828
	230.738	0.15788	0.0160737				177.639	0.0710713	0.00295961
	230.842	0.157651	0.0160505				177.719	0.0712077	0.00296529
	230.946	0.157481	0.0160331				177.799	0.0712102	0.0029654
	231.05	0.157407	0.0160256				177.879	0.0708953	0.00295228
	231.154	0.157255	0.0160102				177.959	0.0706707	0.00294293
	231.258	0.157108	0.0159952				178.039	0.0703217	0.0029284
	231.362	0.156931	0.0159772				178.119	0.0700399	0.00291666
	231.466	0.156719	0.0159556				178.199	0.0694989	0.00289413
	231.57	0.156752	0.0159589				178.28	0.0688651	0.00286774
	231.674	0.15654	0.0159374				178.36	0.0681826	0.00283932
	231.779	0.156446	0.0159278				178.44	0.0674032	0.00280686
	231.883	0.156154	0.015898				178.52	0.0665021	0.00276934
	231.987	0.155874	0.0158695				178.601	0.0656337	0.00273317
	232.092	0.155619	0.0158436				178.681	0.0647344	0.00269572
	232.196	0.155171	0.015798				178.762	0.0638178	0.00265755
	232.301	0.154855	0.0157658				178.842	0.0628975	0.00261923
	232.405	0.154796	0.0157598				178.923	0.0619869	0.00258131
	232.51	0.154717	0.0157518				179.003	0.0610987	0.00254432
	232.614	0.154678	0.0157478				179.084	0.0602453	0.00250879
	232.719	0.15437	0.0157164				179.164	0.0594382	0.00247518
	232.824	0.153999	0.0156787				179.245	0.058688	0.00244393
	232.929	0.15379	0.0156574				179.326	0.0580044	0.00241547
	233.034	0.15354	0.0156319				179.406	0.0573958	0.00239013
	233.138	0.153472	0.015625				179.487	0.0569223	0.00237041
	233.243	0.15336	0.0156136				179.568	0.0565523	0.002355
	233.348	0.153365	0.0156141				179.649	0.0562278	0.00234149
	233.453	0.153357	0.0156133				179.73	0.0560027	0.00233211
	233.558	0.153435	0.0156213				179.81	0.055879	0.00232696
	233.664	0.153555	0.0156334				179.891	0.0559707	0.00233078
	233.769	0.153746	0.0156529				179.972	0.0560709	0.00233495
	233.874	0.154187	0.0156978				180.053	0.0562738	0.0023434
	233.979	0.154634	0.0157433				180.134	0.0565915	0.00235663
	234.085	0.155636	0.0158453				180.215	0.0570997	0.00237779
	234.19	0.156817	0.0159655				180.297	0.0576235	0.00239961
	234.295	0.158022	0.0160882				180.378	0.0582218	0.00242452
	234.401	0.159538	0.0162426				180.459	0.0589546	0.00245504
	234.506	0.161248	0.0164167				180.54	0.0597139	0.00248666
	234.612	0.162902	0.0165851				180.621	0.0605377	0.00252096
	234.717	0.165047	0.0168034				180.703	0.0614166	0.00255756
	234.823	0.167379	0.0170409				180.784	0.0623408	0.00259605
	234.929	0.170164	0.0173244				180.865	0.0633002	0.002636
	235.034	0.173263	0.0176399				180.947	0.0642844	0.00267698
	235.14	0.17666	0.0179858				181.028	0.0652687	0.00271798
	235.246	0.180201	0.0183463				181.11	0.0662727	0.00275978
	235.352	0.184056	0.0187388				181.191	0.0672694	0.00280129
	235.458	0.188097	0.0191502				181.273	0.0682486	0.00284206
	235.564	0.192452	0.0195936				181.354	0.0692003	0.0028817
	235.67	0.19728	0.0200851				181.436	0.0701152	0.0029198
	235.776	0.202128	0.0205787				181.518	0.0709843	0.00295599
	235.882	0.20728	0.0211032				181.599	0.0717993	0.00298993
	235.988	0.212664	0.0216514				181.681	0.0725525	0.00302129
	236.095	0.218252	0.0222203				181.763	0.0732371	0.0030498
	236.201	0.224237	0.0228296				181.845	0.073497	0.00306063
	236.307	0.230415	0.0234586				181.927	0.0740356	0.00308306
	236.413	0.236995	0.0241285				182.008	0.0745349	0.00310384
	236.52	0.243597	0.0248006				182.09	0.0749386	0.00312066
	236.626	0.250334	0.0254866				182.172	0.0752451	0.00313342
	236.733	0.257086	0.0261739				182.254	0.0754534	0.0031421
	236.839	0.26396	0.0268738				182.336	0.0755634	0.00314668
	236.946	0.270997	0.0275902				182.418	0.0755155	0.00314468
	237.053	0.277947	0.0282979				182.501	0.0754279	0.00314103
	237.159	0.284846	0.0290002				182.583	0.0752934	0.00313543
	237.266	0.292109	0.0297396				182.665	0.0750207	0.00312408
	237.373	0.299062	0.0304476				182.747	0.0746579	0.00310897
	237.48	0.306492	0.031204				182.829	0.0742661	0.00309265
	237.587	0.313415	0.0319088				182.912	0.0737894	0.0030728
	237.694	0.320259	0.0326056				182.994	0.0732324	0.00304961
	237.801	0.327129	0.033305				183.076	0.0725998	0.00302326
	237.908	0.333733	0.0339774				183.159	0.0718963	0.00299397
	238.015	0.340393	0.0346554				183.241	0.0711268	0.00296192
	238.122	0.346869	0.0353147				183.324	0.070372	0.00293049
	238.229	0.353552	0.0359952				183.406	0.0694964	0.00289403
	238.336	0.359887	0.0366401				183.489	0.0685701	0.00285546
	238.443	0.365922	0.0372545				183.571	0.0675976	0.00281496
	238.551	0.37178	0.0378509				183.654	0.0665831	0.00277271
	238.658	0.377422	0.0384254				183.737	0.0655306	0.00272888
	238.766	0.382838	0.0389768				183.819	0.0644438	0.00268362
	238.873	0.388393	0.0395423				183.902	0.0633264	0.00263709
	238.981	0.393602	0.0400726				183.985	0.0621817	0.00258942
	239.088	0.398481	0.0405694				184.068	0.0610128	0.00254075
	239.196	0.403214	0.0410512				184.15	0.0598803	0.00249359
	239.303	0.407834	0.0415216				184.233	0.0586813	0.00244366
	239.411	0.412181	0.0419641				184.316	0.057578	0.00239771
	239.519	0.416364	0.0423901				184.399	0.0563718	0.00234748
	239.627	0.42045	0.042806				184.482	0.0551593	0.00229699
	239.735	0.424873	0.0432564				184.565	0.0539435	0.00224636
	239.842	0.429057	0.0436823				184.648	0.0527847	0.0021981
	239.95	0.433264	0.0441106				184.731	0.0515811	0.00214798
	240.058	0.436919	0.0444828				184.815	0.0503847	0.00209816
	240.166	0.440662	0.0448639				184.898	0.0491537	0.0020469
	240.275	0.444355	0.0452399				184.981	0.0479366	0.00199622
	240.383	0.447976	0.0456085				185.064	0.0467953	0.00194869
	240.491	0.451443	0.0459615				185.148	0.0456287	0.00190011
	240.599	0.455046	0.0463283				185.231	0.0445492	0.00185516
	240.707	0.458542	0.0466842				185.314	0.0434832	0.00181076
	240.816	0.462024	0.0470387				185.398	0.0424465	0.00176759
	240.924	0.465382	0.0473805				185.481	0.041443	0.00172581
	241.033	0.468739	0.0477223				185.565	0.0405265	0.00168764
	241.141	0.472254	0.0480802				185.648	0.0396086	0.00164942
	241.25	0.476094	0.0484712				185.732	0.038819	0.00161653
	241.358	0.479666	0.0488348				185.815	0.0380072	0.00158273
	241.467	0.483248	0.0491995				185.899	0.0372484	0.00155113
	241.576	0.487271	0.0496091				185.983	0.0365452	0.00152185
	241.684	0.49152	0.0500417				186.066	0.0359002	0.00149499
	241.793	0.495515	0.0504484				186.15	0.0353154	0.00147064
	241.902	0.499661	0.0508705				186.234	0.0347925	0.00144886
	242.011	0.503983	0.0513105				186.318	0.0343326	0.00142971
	242.12	0.508709	0.0517917				186.402	0.0339363	0.0014132
	242.229	0.512935	0.052222				186.485	0.0336039	0.00139936
	242.338	0.517201	0.0526563				186.569	0.0332522	0.00138471
	242.447	0.521582	0.0531023				186.653	0.0330583	0.00137664
	242.556	0.525986	0.0535507				186.737	0.0326059	0.0013578
	242.665	0.530255	0.0539853				186.821	0.0324232	0.0013502
	242.774	0.534588	0.0544264				186.905	0.0324678	0.00135205
	242.884	0.538872	0.0548627				186.99	0.0326099	0.00135797
	242.993	0.543228	0.0553061				187.074	0.0327473	0.00136369
	243.102	0.547453	0.0557362				187.158	0.032924	0.00137105
	243.212	0.551659	0.0561645				187.242	0.0331371	0.00137992
	243.321	0.555978	0.0566042				187.326	0.033487	0.0013945
	243.431	0.560254	0.0570395				187.411	0.0337785	0.00140663
	243.54	0.564489	0.0574707				187.495	0.0340715	0.00141883
	243.65	0.568471	0.0578761				187.58	0.034416	0.00143318
	243.76	0.572518	0.0582881				187.664	0.0347778	0.00144825
	243.869	0.576633	0.0587071				187.748	0.0351521	0.00146383
	243.979	0.580696	0.0591207				187.833	0.0355342	0.00147975
	244.089	0.584793	0.0595378				187.917	0.0359194	0.00149579
	244.199	0.588638	0.0599293				188.002	0.0366689	0.001527
	244.309	0.592275	0.0602996				188.087	0.0371061	0.00154521
	244.419	0.595954	0.0606742				188.171	0.037541	0.00156332
	244.529	0.599522	0.0610374				188.256	0.0379703	0.00158119
	244.639	0.603058	0.0613974				188.341	0.0383911	0.00159871
	244.749	0.606931	0.0617917				188.426	0.0388006	0.00161577
	244.859	0.610452	0.0621502				188.51	0.0391967	0.00163226
	244.969	0.613943	0.0625056				188.595	0.0395775	0.00164812
	245.079	0.617166	0.0628337				188.68	0.0399418	0.00166329
	245.19	0.620675	0.0631909				188.765	0.0401971	0.00167392
	245.3	0.623866	0.0635159				188.85	0.0404433	0.00168417
	245.41	0.626639	0.0637982				188.935	0.0407825	0.0016983
	245.521	0.6293	0.0640691				189.02	0.0411003	0.00171153
	245.631	0.631893	0.064333				189.105	0.0413982	0.00172394
	245.742	0.634436	0.064592				189.19	0.0416781	0.00173559
	245.853	0.636925	0.0648454				189.275	0.0420652	0.00175172
	245.963	0.639082	0.065065				189.361	0.0423679	0.00176432
	246.074	0.640995	0.0652598				189.446	0.0426632	0.00177662
	246.185	0.643018	0.0654657				189.531	0.0429052	0.00178669
	246.296	0.644879	0.0656551				189.616	0.0432049	0.00179917
	246.406	0.646799	0.0658506				189.702	0.0435077	0.00181179
	246.517	0.648441	0.0660179				189.787	0.0438739	0.00182703
	246.628	0.64949	0.0661247				189.873	0.0442052	0.00184083
	246.739	0.650799	0.0662579				189.958	0.044527	0.00185423
	246.85	0.65186	0.066366				190.043	0.0449	0.00186976
	246.961	0.652727	0.0664542				190.129	0.045297	0.0018863
	247.073	0.653372	0.0665198				190.215	0.0457216	0.00190398
	247.184	0.653823	0.0665658				190.3	0.0461769	0.00192294
	247.295	0.654194	0.0666035				190.386	0.0466784	0.00194382
	247.406	0.654238	0.0666081				190.472	0.0472042	0.00196572
	247.518	0.654181	0.0666022				190.557	0.0477672	0.00198916
	247.629	0.653835	0.066567				190.643	0.0483684	0.0020142
	247.741	0.653409	0.0665236				190.729	0.0490081	0.00204084
	247.852	0.653032	0.0664853				190.815	0.0496861	0.00206907
	247.964	0.652356	0.0664164				190.901	0.0504012	0.00209885
	248.075	0.651664	0.066346				190.987	0.0511518	0.00213011
	248.187	0.650796	0.0662576				191.073	0.0519353	0.00216274
	248.299	0.650027	0.0661793				191.159	0.0527487	0.00219661
	248.41	0.649345	0.0661098				191.245	0.053588	0.00223156
	248.522	0.648438	0.0660175				191.331	0.0544488	0.0022674
	248.634	0.647337	0.0659055				191.417	0.0553258	0.00230393
	248.746	0.646415	0.0658116				191.503	0.0562134	0.00234089
	248.858	0.645417	0.0657099				191.589	0.0571051	0.00237802
	248.97	0.644351	0.0656015				191.675	0.0580815	0.00241868
	249.082	0.64315	0.0654792				191.762	0.058924	0.00245376
	249.194	0.642429	0.0654058				191.848	0.0598091	0.00249062
	249.306	0.641815	0.0653433				191.934	0.06067	0.00252647
	249.419	0.640676	0.0652273				192.021	0.0614597	0.00255936
	249.531	0.639702	0.0651281				192.107	0.0622549	0.00259247
	249.643	0.638804	0.0650367				192.194	0.063002	0.00262358
	249.755	0.637971	0.0649519				192.28	0.0636933	0.00265237
	249.868	0.637478	0.0649017				192.367	0.0643215	0.00267853
	249.98	0.637223	0.0648758				192.453	0.0648794	0.00270176
	250.093	0.636917	0.0648446				192.54	0.0653603	0.00272179
	250.205	0.636695	0.064822				192.626	0.0657579	0.00273835
	250.318	0.636493	0.0648014				192.713	0.0660663	0.00275119
	250.431	0.636672	0.0648196				192.8	0.0662804	0.00276011
	250.543	0.636721	0.0648246				192.887	0.0663956	0.0027649
	250.656	0.63681	0.0648337				192.974	0.0664079	0.00276542
	250.769	0.636666	0.064819				193.06	0.0663144	0.00276152
	250.882	0.637134	0.0648666				193.147	0.0661128	0.00275313
	250.995	0.637461	0.0649				193.234	0.0658167	0.0027408
	251.108	0.63793	0.0649477				193.321	0.065334	0.00272069
	251.221	0.638511	0.0650068				193.408	0.0648153	0.00269909
	251.334	0.638926	0.0650491				193.495	0.064187	0.00267293
	251.447	0.639126	0.0650695				193.582	0.0633673	0.0026388
	251.56	0.639404	0.0650977				193.669	0.0624904	0.00260228
	251.673	0.639498	0.0651073				193.757	0.0615233	0.00256201
	251.787	0.640115	0.0651702				193.844	0.0605115	0.00251987
	251.9	0.640626	0.0652222				193.931	0.0594058	0.00247383
	252.013	0.64142	0.0653031				194.018	0.0582126	0.00242414
	252.127	0.641876	0.0653494				194.106	0.0569388	0.00237109
	252.24	0.641915	0.0653534				194.193	0.0555918	0.002315
	252.354	0.642139	0.0653762				194.28	0.0541796	0.00225619
	252.467	0.642187	0.0653811				194.368	0.05271	0.002195
	252.581	0.642165	0.0653789				194.455	0.0511915	0.00213176
	252.695	0.641926	0.0653546				194.543	0.0496324	0.00206684
	252.808	0.641585	0.0653198				194.631	0.0480413	0.00200058
	252.922	0.640978	0.065258				194.718	0.0464265	0.00193333
	253.036	0.640235	0.0651824				194.806	0.0447963	0.00186545
	253.15	0.639566	0.0651143				194.893	0.0431589	0.00179726
	253.264	0.638559	0.0650118				194.981	0.041522	0.0017291
	253.378	0.637886	0.0649432				195.069	0.0398508	0.0016595
	253.492	0.637018	0.0648548				195.157	0.0382319	0.00159209
	253.606	0.636289	0.0647806				195.245	0.036647	0.00152609
	253.72	0.63578	0.0647288				195.332	0.0350886	0.00146119
	253.834	0.635106	0.0646602				195.42	0.0335622	0.00139763
	253.949	0.634164	0.0645643				195.508	0.032073	0.00133561
	254.063	0.633206	0.0644668				195.596	0.0306251	0.00127532
	254.177	0.632353	0.0643799				195.684	0.0292224	0.00121691
	254.292	0.631428	0.0642858				195.772	0.0277965	0.00115753
	254.406	0.630547	0.0641961				195.861	0.026503	0.00110366
	254.521	0.629694	0.0641092				195.949	0.0252606	0.00105192
	254.635	0.628943	0.0640327				196.037	0.0240814	0.00100282
	254.75	0.628484	0.063986				196.125	0.0229458	0.000955528
	254.865	0.627847	0.0639211				196.213	0.0218637	0.000910465
	254.979	0.626998	0.0638347				196.302	0.0208347	0.000867615
	255.094	0.626316	0.0637653				196.39	0.0198581	0.000826948
	255.209	0.626047	0.0637379				196.478	0.0189328	0.000788415
	255.324	0.626041	0.0637373				196.567	0.0180571	0.00075195
	255.439	0.626419	0.0637758				196.655	0.0172293	0.000717478
	255.554	0.626122	0.0637456				196.744	0.0164473	0.000684912
	255.669	0.626336	0.0637674				196.832	0.0156587	0.000652073
	255.784	0.627021	0.0638371				196.921	0.0149687	0.000623339
	255.899	0.627729	0.0639091				197.01	0.0143161	0.000596162
	256.014	0.628693	0.0640073				197.098	0.0136984	0.000570439
	256.129	0.629618	0.0641014				197.187	0.013029	0.000542564
	256.245	0.630608	0.0642023				197.276	0.0124865	0.000519973
	256.36	0.63162	0.0643053				197.365	0.0119697	0.000498452
	256.475	0.632871	0.0644326				197.453	0.0114765	0.000477914
	256.591	0.634159	0.0645638				197.542	0.0110049	0.000458274
	256.706	0.635344	0.0646845				197.631	0.0105529	0.000439453
	256.822	0.636511	0.0648032				197.72	0.0101189	0.000421378
	256.937	0.637775	0.0649319				197.809	0.00970109	0.000403981
	257.053	0.639206	0.0650776				197.898	0.00896941	0.000373512
	257.169	0.640482	0.0652075				197.987	0.00868947	0.000361854
	257.284	0.641518	0.065313				198.076	0.0083655	0.000348363
	257.4	0.642535	0.0654166				198.166	0.00804842	0.000335159
	257.516	0.643479	0.0655127				198.255	0.00773835	0.000322247
	257.632	0.64459	0.0656258				198.344	0.00743552	0.000309636
	257.748	0.645347	0.0657028				198.433	0.00714025	0.00029734
	257.864	0.646	0.0657694				198.523	0.00685292	0.000285375
	257.98	0.64637	0.065807				198.612	0.00657402	0.000273761
	258.096	0.64642	0.0658121				198.701	0.00611543	0.000254664
	258.212	0.646123	0.0657818				198.791	0.00588504	0.00024507
	258.329	0.645686	0.0657374				198.88	0.00566048	0.000235718
	258.445	0.645217	0.0656896				198.97	0.00544294	0.000226659
	258.561	0.644533	0.06562				199.059	0.00535483	0.000222991
	258.678	0.643291	0.0654935				199.149	0.0051742	0.000215469
	258.794	0.641726	0.0653342				199.239	0.00495716	0.00020643
	258.91	0.640406	0.0651998				199.328	0.00481175	0.000200375
	259.027	0.638578	0.0650137				199.418	0.00469318	0.000195437
	259.144	0.635876	0.0647386				199.508	0.00457984	0.000190718
	259.26	0.633343	0.0644807				199.598	0.00448375	0.000186716
	259.377	0.630612	0.0642027				199.687	0.00440607	0.000183482
	259.494	0.627672	0.0639034				199.777	0.0043479	0.000181059
	259.61	0.624239	0.0635538				199.867	0.00431022	0.00017949
	259.727	0.620283	0.0631511				199.957	0.00429393	0.000178812
	259.844	0.616014	0.0627164				200.047	0.0042998	0.000179056
	259.961	0.61106	0.062212				200.137	0.00432851	0.000180252
	260.078	0.606753	0.0617736				200.227	0.00445343	0.000185454
	260.195	0.602249	0.061315				200.317	0.00454086	0.000189094
	260.312	0.598269	0.0609099				200.408	0.00465401	0.000193806
	260.43	0.594631	0.0605395				200.498	0.00479323	0.000199604
	260.547	0.590387	0.0601074				200.588	0.00495875	0.000206497
	260.664	0.585895	0.0596501				200.678	0.00519173	0.000216199
	260.781	0.581973	0.0592507				200.769	0.00541655	0.000225561
	260.899	0.578751	0.0589227				200.859	0.0056809	0.000236569
	261.016	0.576903	0.0587345				200.949	0.0060591	0.000252318
	261.134	0.574757	0.0585161				201.04	0.00643336	0.000267903
	261.251	0.572386	0.0582747				201.13	0.0067927	0.000282868
	261.369	0.571011	0.0581347				201.221	0.00718126	0.000299048
	261.486	0.570209	0.058053				201.311	0.00759866	0.00031643
	261.604	0.570041	0.0580359				201.402	0.0080336	0.000334542
	261.722	0.572418	0.0582779				201.493	0.00850867	0.000354325
	261.84	0.57467	0.0585072				201.583	0.0090106	0.000375227
	261.957	0.57811	0.0588574				201.674	0.00953857	0.000397213
	262.075	0.582127	0.0592664				201.765	0.0100916	0.000420245
	262.193	0.5879	0.0598542				201.856	0.0106688	0.000444278
	262.311	0.594904	0.0605672				201.947	0.0112892	0.000470115
	262.429	0.604403	0.0615343				202.037	0.0119134	0.000496108
	262.548	0.615711	0.0626856				202.128	0.0125581	0.000522953
	262.666	0.628458	0.0639833				202.219	0.0131459	0.000547432
	262.784	0.643863	0.0655517				202.31	0.0138378	0.000576247
	262.902	0.661183	0.0673151				202.401	0.014544	0.000605655
	263.021	0.680605	0.0692924				202.493	0.0152629	0.000635591
	263.139	0.703297	0.0716027				202.584	0.0159927	0.000665981
	263.257	0.728425	0.0741611				202.675	0.0167316	0.00069675
	263.376	0.755863	0.0769544				202.766	0.0174777	0.00072782
	263.494	0.787559	0.0801815				202.857	0.018229	0.000759108
	263.613	0.821483	0.0836353				202.949	0.0189835	0.000790528
	263.732	0.858759	0.0874304				203.04	0.0197391	0.000821994
	263.85	0.899425	0.0915705				203.131	0.0204937	0.000853414
	263.969	0.943638	0.0960719				203.223	0.0212948	0.000886777
	264.088	0.993031	0.101101				203.314	0.0220362	0.000917648
	264.207	1.04747	0.106643				203.406	0.0227846	0.000948815
	264.326	1.10554	0.112555				203.497	0.0235238	0.000979598
	264.445	1.16654	0.118766				203.589	0.0242516	0.00100991
	264.564	1.23282	0.125513				203.681	0.0249659	0.00103965
	264.683	1.3041	0.13277				203.772	0.0256644	0.00106874
	264.802	1.38074	0.140574				203.864	0.0265185	0.00110431
	264.921	1.46188	0.148834				203.956	0.0272057	0.00113292
	265.04	1.54797	0.157599				204.048	0.0278743	0.00116076
	265.16	1.63889	0.166855				204.139	0.0285226	0.00118776
	265.279	1.73537	0.176678				204.231	0.0291491	0.00121385
	265.398	1.83699	0.187024				204.323	0.0297928	0.00124066
	265.518	1.9442	0.197939				204.415	0.0303772	0.001265
	265.637	2.05596	0.209317				204.507	0.0309362	0.00128827
	265.757	2.17343	0.221277				204.599	0.0314686	0.00131044
	265.877	2.29648	0.233805				204.691	0.0319734	0.00133146
	265.996	2.42401	0.246788				204.783	0.0324495	0.00135129
	266.116	2.55728	0.260357				204.876	0.0328962	0.00136989
	266.236	2.69639	0.27452				204.968	0.0333128	0.00138724
	266.356	2.83962	0.289102				205.06	0.0336986	0.00140331
	266.475	2.9864	0.304045				205.152	0.0340535	0.00141808
	266.595	3.13872	0.319554				205.245	0.0343769	0.00143155
	266.715	3.29565	0.33553				205.337	0.0346689	0.00144371
	266.835	3.45668	0.351925				205.43	0.0349296	0.00145457
	266.956	3.62127	0.368682				205.522	0.035159	0.00146412
	267.076	3.79003	0.385864				205.614	0.0353576	0.00147239
	267.196	3.96232	0.403404				205.707	0.0355259	0.0014794
	267.316	4.13792	0.421282				205.8	0.0356646	0.00148518
	267.437	4.31576	0.439388				205.892	0.0357745	0.00148975
	267.557	4.49568	0.457706				205.985	0.0358565	0.00149317
	267.677	4.67777	0.476244				206.078	0.0359117	0.00149547
	267.798	4.86094	0.494892				206.17	0.0359414	0.0014967
	267.918	5.04615	0.513749				206.263	0.0359467	0.00149692
	268.039	5.23201	0.532672				206.356	0.0359291	0.00149619
	268.16	5.4178	0.551587				206.449	0.0358901	0.00149457
	268.28	5.60311	0.570453				206.542	0.0359855	0.00149854
	268.401	5.78844	0.589321				206.635	0.0359896	0.00149871
	268.522	5.97382	0.608196				206.728	0.0359306	0.00149625
	268.643	6.15795	0.626942				206.821	0.0358608	0.00149335
	268.764	6.34002	0.645478				206.914	0.0357821	0.00149007
	268.885	6.5199	0.663792				207.007	0.0356965	0.00148651
	269.006	6.6974	0.681862				207.1	0.0356058	0.00148273
	269.127	6.87248	0.699688				207.193	0.0355117	0.00147881
	269.248	7.04623	0.717377				207.287	0.0354521	0.00147633
	269.369	7.21643	0.734706				207.38	0.0353617	0.00147256
	269.49	7.38266	0.751629				207.473	0.0352733	0.00146888
	269.612	7.54513	0.768171				207.567	0.0351882	0.00146534
	269.733	7.70305	0.784248				207.66	0.0351526	0.00146386
	269.854	7.85671	0.799893				207.754	0.0350849	0.00146104
	269.976	8.00575	0.815066				207.847	0.0350245	0.00145852
	270.097	8.15009	0.829761				207.941	0.0349721	0.00145634
	270.219	8.28946	0.84395				208.034	0.0349282	0.00145451
	270.34	8.42431	0.85768				208.128	0.0348933	0.00145306
	270.462	8.55361	0.870844				208.222	0.0348674	0.00145198
	270.584	8.67742	0.883449				208.315	0.0347965	0.00144903
	270.706	8.79563	0.895484				208.409	0.034797	0.00144905
	270.828	8.90767	0.90689				208.503	0.0348048	0.00144937
	270.949	9.01372	0.917687				208.597	0.0348623	0.00145177
	271.071	9.11382	0.927879				208.691	0.034891	0.00145296
	271.193	9.20716	0.937382				208.785	0.0350245	0.00145852
	271.315	9.2942	0.946243				208.879	0.035085	0.00146104
	271.438	9.37452	0.954421				208.973	0.0351534	0.00146389
	271.56	9.4486	0.961963				209.067	0.0352293	0.00146705
	271.682	9.51733	0.96896				209.161	0.0354191	0.00147495
	271.804	9.57922	0.975261				209.255	0.0355251	0.00147937
	271.927	9.6342	0.980859				209.349	0.0356394	0.00148413
	272.049	9.68205	0.985731				209.443	0.0357617	0.00148922
	272.171	9.7224	0.989839				209.538	0.0358919	0.00149464
	272.294	9.75557	0.993216				209.632	0.0359404	0.00149666
	272.417	9.78207	0.995913				209.726	0.0360992	0.00150328
	272.539	9.80149	0.99789				209.821	0.0362637	0.00151012
	272.662	9.81496	0.999262				209.915	0.0364339	0.00151721
	272.785	9.82179	0.999958				210.01	0.0366101	0.00152455
	272.907	9.82221	1				210.104	0.0367925	0.00153214
	273.03	9.81726	0.999496				210.199	0.0369812	0.00154
	273.153	9.80506	0.998254				210.293	0.0371766	0.00154814
	273.276	9.78683	0.996398				210.388	0.0373786	0.00155655
	273.399	9.76287	0.993958				210.483	0.0375876	0.00156525
	273.522	9.73362	0.990981				210.577	0.0379159	0.00157893
	273.645	9.69895	0.987451				210.672	0.0381454	0.00158848
	273.768	9.65941	0.983426				210.767	0.0383975	0.00159898
	273.892	9.61347	0.978748				210.862	0.0386587	0.00160986
	274.015	9.56412	0.973724				210.957	0.038929	0.00162112
	274.138	9.50967	0.96818				211.052	0.0392083	0.00163275
	274.262	9.45051	0.962157				211.147	0.0394382	0.00164232
	274.385	9.38759	0.955752				211.242	0.0397429	0.00165501
	274.509	9.32112	0.948984				211.337	0.0400538	0.00166796
	274.632	9.25105	0.94185				211.432	0.0403705	0.00168114
	274.756	9.17843	0.934457				211.527	0.0407818	0.00169827
	274.879	9.10288	0.926765				211.622	0.0411268	0.00171264
	275.003	9.02452	0.918788				211.718	0.0414824	0.00172744
	275.127	8.94316	0.910504				211.813	0.0418414	0.0017424
	275.251	8.86242	0.902284				211.908	0.0421215	0.00175406
	275.375	8.77965	0.893857				212.004	0.042496	0.00176966
	275.499	8.69561	0.885301				212.099	0.0428685	0.00178517
	275.623	8.61182	0.876771				212.194	0.0432526	0.00180116
	275.747	8.52821	0.868258				212.29	0.0436228	0.00181658
	275.871	8.44425	0.85971				212.385	0.0439991	0.00183225
	275.995	8.35986	0.851118				212.481	0.0443679	0.00184761
	276.119	8.27678	0.84266				212.577	0.0447278	0.00186259
	276.243	8.19507	0.834341				212.672	0.0450773	0.00187715
	276.368	8.11436	0.826123				212.768	0.045415	0.00189121
	276.492	8.03538	0.818082				212.864	0.0457393	0.00190472
	276.617	7.95766	0.81017				212.96	0.0460924	0.00191942
	276.741	7.88267	0.802535				213.056	0.0466843	0.00194407
	276.866	7.80943	0.795079				213.151	0.0470135	0.00195777
	276.99	7.73886	0.787894				213.247	0.047331	0.001971
	277.115	7.67159	0.781046				213.343	0.0476366	0.00198372
	277.24	7.60699	0.774468				213.439	0.0479298	0.00199593
	277.364	7.5449	0.768147				213.535	0.0482106	0.00200763
	277.489	7.48621	0.762172				213.632	0.0484789	0.0020188
	277.614	7.43086	0.756537				213.728	0.048735	0.00202947
	277.739	7.37812	0.751167				213.824	0.0489793	0.00203964
	277.864	7.32891	0.746157				213.92	0.0492245	0.00204985
	277.989	7.28155	0.741336				214.016	0.0494484	0.00205917
	278.114	7.23869	0.736972				214.113	0.0496717	0.00206847
	278.239	7.19908	0.732939				214.209	0.049878	0.00207706
	278.365	7.16392	0.729359				214.306	0.0500856	0.00208571
	278.49	7.13211	0.726121				214.402	0.0503688	0.0020975
	278.615	7.1026	0.723117				214.499	0.0505708	0.00210591
	278.741	7.07537	0.720344				214.595	0.0507275	0.00211244
	278.866	7.05049	0.717811				214.692	0.0512205	0.00213297
	278.992	7.02781	0.715502				214.788	0.0514701	0.00214336
	279.117	7.00867	0.713553				214.885	0.0517269	0.00215405
	279.243	6.99087	0.711741				214.982	0.0523717	0.00218091
	279.369	6.97712	0.710342				215.078	0.0527066	0.00219486
	279.494	6.96584	0.709193				215.175	0.0532202	0.00221624
	279.62	6.95632	0.708223				215.272	0.0535978	0.00223197
	279.746	6.9483	0.707407				215.369	0.0540536	0.00225095
	279.872	6.94202	0.706767				215.466	0.0545623	0.00227213
	279.998	6.93803	0.706362				215.563	0.0551072	0.00229482
	280.124	6.93497	0.70605				215.66	0.0556917	0.00231916
	280.25	6.93221	0.705769				215.757	0.0563194	0.0023453
	280.376	6.93016	0.70556				215.854	0.0570352	0.00237511
	280.502	6.92769	0.705309				215.951	0.057775	0.00240592
	280.629	6.92602	0.705138				216.049	0.058581	0.00243948
	280.755	6.92462	0.704996				216.146	0.0594832	0.00247705
	280.881	6.92165	0.704693				216.243	0.0604009	0.00251526
	281.008	6.91888	0.704411				216.34	0.0613809	0.00255608
	281.134	6.91613	0.704131				216.438	0.0624256	0.00259958
	281.261	6.9122	0.703732				216.535	0.0635367	0.00264585
	281.387	6.90704	0.703206				216.633	0.0647158	0.00269495
	281.514	6.90045	0.702535				216.73	0.065964	0.00274693
	281.641	6.89181	0.701656				216.828	0.0672821	0.00280182
	281.767	6.88155	0.700612				216.925	0.0686701	0.00285962
	281.894	6.8704	0.699476				217.023	0.070128	0.00292033
	282.021	6.85626	0.698037				217.121	0.0716548	0.00298391
	282.148	6.83985	0.696365				217.218	0.0732494	0.00305031
	282.275	6.8205	0.694396				217.316	0.0749096	0.00311945
	282.402	6.79991	0.692299				217.414	0.0766331	0.00319122
	282.529	6.77766	0.690034				217.512	0.0784165	0.00326549
	282.656	6.75125	0.687346				217.61	0.080256	0.00334209
	282.784	6.72255	0.684423				217.708	0.0821472	0.00342084
	282.911	6.69188	0.681301				217.806	0.0841992	0.00350629
	283.038	6.6582	0.677872				217.904	0.0861947	0.0035894
	283.166	6.62193	0.674179				218.002	0.0882149	0.00367352
	283.293	6.58339	0.670256				218.1	0.0902893	0.00375991
	283.421	6.54175	0.666016				218.198	0.0922674	0.00384228
	283.548	6.4974	0.661501				218.296	0.0943931	0.0039308
	283.676	6.449	0.656573				218.394	0.0965652	0.00402125
	283.804	6.39903	0.651485				218.493	0.0987321	0.00411149
	283.931	6.34834	0.646325				218.591	0.100812	0.00419809
	284.059	6.29453	0.640846				218.69	0.102912	0.00428553
	284.187	6.23885	0.635178				218.788	0.105068	0.00437531
	284.315	6.18091	0.629279				218.886	0.107137	0.00446148
	284.443	6.12157	0.623238				218.985	0.10912	0.00454406
	284.571	6.06021	0.616991				219.084	0.11121	0.00463112
	284.699	5.9972	0.610576				219.182	0.113084	0.00470915
	284.827	5.93249	0.603987				219.281	0.114939	0.00478638
	284.955	5.86671	0.597291				219.379	0.116611	0.004856
	285.084	5.8	0.590499				219.478	0.118238	0.00492376
	285.212	5.7333	0.583707				219.577	0.119746	0.00498655
	285.34	5.66563	0.576819				219.676	0.121317	0.00505199
	285.469	5.59768	0.5699				219.775	0.122912	0.0051184
	285.597	5.52976	0.562985				219.874	0.124127	0.005169
	285.726	5.46163	0.556049				219.973	0.125216	0.00521434
	285.854	5.39354	0.549116				220.072	0.126174	0.00525426
	285.983	5.32564	0.542204				220.171	0.126942	0.00528622
	286.112	5.25883	0.535402				220.27	0.127642	0.00531538
	286.24	5.19404	0.528805				220.369	0.128206	0.00533888
	286.369	5.1294	0.522225				220.468	0.128602	0.00535536
	286.498	5.066	0.51577				220.567	0.128903	0.00536788
	286.627	5.00458	0.509516				220.667	0.12911	0.0053765
	286.756	4.94426	0.503376				220.766	0.129062	0.00537451
	286.885	4.88479	0.497321				220.865	0.129004	0.00537209
	287.014	4.82651	0.491387				220.965	0.129125	0.00537714
	287.144	4.76996	0.48563				221.064	0.12894	0.00536943
	287.273	4.71587	0.480124				221.164	0.128614	0.00535586
	287.402	4.66322	0.474762				221.263	0.128274	0.00534171
	287.531	4.61214	0.469562				221.363	0.127811	0.0053224
	287.661	4.56399	0.464661				221.462	0.127402	0.00530538
	287.79	4.51782	0.45996				221.562	0.126839	0.00528195
	287.92	4.47439	0.455538				221.662	0.126132	0.00525251
	288.049	4.43244	0.451267				221.762	0.125529	0.00522737
	288.179	4.39263	0.447214				221.861	0.124912	0.0052017
	288.309	4.35604	0.443489				221.961	0.124384	0.00517971
	288.439	4.32058	0.439879				222.061	0.123793	0.0051551
	288.568	4.28659	0.436418				222.161	0.123228	0.00513155
	288.698	4.25627	0.433331				222.261	0.122699	0.00510955
	288.828	4.22697	0.430349				222.361	0.122219	0.00508954
	288.958	4.19895	0.427496				222.461	0.121833	0.00507349
	289.088	4.17386	0.424941				222.561	0.121483	0.0050589
	289.218	4.15004	0.422516				222.662	0.121399	0.00505542
	289.349	4.12817	0.42029				222.762	0.121481	0.00505882
	289.479	4.10871	0.418308				222.862	0.121466	0.00505819
	289.609	4.09119	0.416525				222.962	0.121558	0.00506202
	289.74	4.07493	0.414869				223.063	0.121763	0.00507055
	289.87	4.05995	0.413344				223.163	0.122014	0.00508099
	290	4.0466	0.411985				223.264	0.122521	0.00510211
	290.131	4.03448	0.410751				223.364	0.123269	0.00513326
	290.262	4.0226	0.409542				223.465	0.123949	0.0051616
	290.392	4.01225	0.408488				223.565	0.125107	0.00520981
	290.523	4.00344	0.407591				223.666	0.1262	0.00525533
	290.654	3.9957	0.406802				223.766	0.127499	0.00530943
	290.784	3.9882	0.406039				223.867	0.128791	0.00536323
	290.915	3.98129	0.405335				223.968	0.130199	0.00542188
	291.046	3.97592	0.404789				224.069	0.131719	0.00548516
	291.177	3.97092	0.404279				224.17	0.133343	0.0055528
	291.308	3.96659	0.403839				224.271	0.135065	0.00562451
	291.439	3.96236	0.403408				224.371	0.136974	0.00570401
	291.571	3.95904	0.40307				224.472	0.138902	0.00578429
	291.702	3.956	0.402761				224.573	0.140852	0.00586549
	291.833	3.95323	0.402479				224.675	0.142916	0.00595142
	291.965	3.9499	0.40214				224.776	0.145144	0.0060442
	292.096	3.94671	0.401815				224.877	0.147451	0.00614029
	292.227	3.9437	0.401508				224.978	0.149746	0.00623585
	292.359	3.9415	0.401285				225.079	0.152064	0.00633237
	292.491	3.93852	0.400981				225.181	0.154394	0.00642942
	292.622	3.93612	0.400737				225.282	0.156738	0.00652704
	292.754	3.9329	0.400409				225.383	0.159207	0.00662985
	292.886	3.9295	0.400062				225.485	0.161536	0.00672684
	293.017	3.9251	0.399615				225.586	0.163839	0.00682272
	293.149	3.91968	0.399063				225.688	0.166105	0.00691707
	293.281	3.91318	0.398401				225.789	0.168335	0.00700995
	293.413	3.90649	0.39772				225.891	0.170409	0.00709633
	293.545	3.89908	0.396966				225.993	0.17252	0.00718422
	293.678	3.89053	0.396096				226.094	0.174553	0.00726888
	293.81	3.88284	0.395312				226.196	0.176551	0.00735207
	293.942	3.87335	0.394346				226.298	0.178482	0.0074325
	294.074	3.86345	0.393339				226.4	0.180437	0.00751393
	294.207	3.85255	0.392228				226.502	0.182467	0.00759843
	294.339	3.8409	0.391043				226.604	0.183989	0.00766182
	294.472	3.82825	0.389754				226.706	0.185574	0.00772784
	294.604	3.81451	0.388356				226.808	0.187047	0.00778917
	294.737	3.79949	0.386826				226.91	0.188526	0.00785075
	294.869	3.78365	0.385214				227.012	0.189788	0.00790333
	295.002	3.76655	0.383472				227.114	0.190678	0.00794037
	295.135	3.74856	0.381641				227.216	0.191771	0.00798588
	295.268	3.73111	0.379864				227.319	0.192632	0.00802173
	295.401	3.71249	0.377969				227.421	0.19352	0.00805871
	295.534	3.69304	0.375989				227.523	0.194516	0.00810022
	295.667	3.67299	0.373947				227.626	0.195317	0.00813354
	295.8	3.65177	0.371788				227.728	0.196076	0.00816515
	295.933	3.62975	0.369545				227.831	0.196603	0.00818709
	296.066	3.60767	0.367298				227.933	0.197199	0.00821192
	296.199	3.58498	0.364987				228.036	0.197976	0.0082443
	296.333	3.56183	0.36263				228.139	0.198479	0.00826524
	296.466	3.53795	0.360199				228.241	0.198966	0.00828552
	296.599	3.51404	0.357765				228.344	0.199387	0.00830306
	296.733	3.48971	0.355288				228.447	0.199802	0.00832033
	296.866	3.46489	0.35276				228.55	0.200156	0.00833508
	297	3.4402	0.350247				228.652	0.200793	0.00836161
	297.134	3.41542	0.347724				228.755	0.201403	0.00838699
	297.267	3.39081	0.345218				228.858	0.201919	0.00840848
	297.401	3.36605	0.342698				228.961	0.202462	0.00843111
	297.535	3.34158	0.340207				229.064	0.203328	0.00846714
	297.669	3.31706	0.33771				229.167	0.204007	0.00849542
	297.803	3.2921	0.335169				229.271	0.204796	0.00852829
	297.937	3.26762	0.332676				229.374	0.205615	0.00856241
	298.071	3.24288	0.330158				229.477	0.206503	0.00859939
	298.205	3.21809	0.327634				229.58	0.207462	0.00863933
	298.34	3.19404	0.325186				229.684	0.208494	0.00868227
	298.474	3.1709	0.32283				229.787	0.209597	0.00872823
	298.608	3.14841	0.32054				229.89	0.210764	0.0087768
	298.743	3.12601	0.31826				229.994	0.212185	0.00883601
	298.877	3.10402	0.316021				230.097	0.213542	0.00889251
	299.012	3.08199	0.313778				230.201	0.215398	0.00896977
	299.146	3.05969	0.311507				230.305	0.217215	0.00904544
	299.281	3.03817	0.309316				230.408	0.218923	0.0091166
	299.416	3.01703	0.307164				230.512	0.220694	0.00919035
	299.55	2.99707	0.305132				230.616	0.222476	0.00926454
	299.685	2.97767	0.303156				230.72	0.224362	0.00934308
	299.82	2.95851	0.301206				230.823	0.226246	0.00942152
	299.955	2.94044	0.299366				230.927	0.228349	0.00950909
	300.09	2.92192	0.297481				231.031	0.230666	0.00960561
	300.225	2.90378	0.295635				231.135	0.232804	0.00969464
	300.36	2.88645	0.293869				231.239	0.234792	0.00977739
	300.495	2.86897	0.29209				231.343	0.237032	0.00987068
	300.631	2.85265	0.290428				231.447	0.239297	0.00996501
	300.766	2.83621	0.288755				231.552	0.241635	0.0100624
	300.901	2.81938	0.287041				231.656	0.243708	0.0101487
	301.037	2.80325	0.285399				231.76	0.246027	0.0102453
	301.172	2.78763	0.283809				231.864	0.248422	0.010345
	301.308	2.77215	0.282233				231.969	0.25081	0.0104444
	301.443	2.75633	0.280622				232.073	0.25355	0.0105585
	301.579	2.74132	0.279094				232.178	0.256043	0.0106624
	301.715	2.72642	0.277577				232.282	0.258807	0.0107775
	301.851	2.71137	0.276045				232.387	0.261293	0.010881
	301.986	2.69658	0.274539				232.491	0.263587	0.0109765
	302.122	2.6816	0.273014				232.596	0.265854	0.0110709
	302.258	2.66688	0.271516				232.701	0.268299	0.0111727
	302.394	2.65232	0.270033				232.805	0.27075	0.0112748
	302.531	2.63762	0.268536				232.91	0.273157	0.011375
	302.667	2.6219	0.266936				233.015	0.275535	0.0114741
	302.803	2.6072	0.265439				233.12	0.277955	0.0115749
	302.939	2.59237	0.263929				233.225	0.280265	0.011671
	303.076	2.57746	0.262412				233.33	0.282612	0.0117688
	303.212	2.56294	0.260933				233.435	0.284749	0.0118577
	303.348	2.54786	0.259398				233.54	0.286541	0.0119324
	303.485	2.53263	0.257848				233.645	0.288738	0.0120239
	303.622	2.51668	0.256224				233.75	0.290839	0.0121114
	303.758	2.50094	0.254621				233.855	0.292865	0.0121957
	303.895	2.48512	0.253011				233.961	0.294984	0.012284
	304.032	2.46984	0.251455				234.066	0.297016	0.0123686
	304.169	2.45499	0.249943				234.171	0.298873	0.0124459
	304.306	2.43956	0.248372				234.277	0.300674	0.0125209
	304.443	2.42383	0.24677				234.382	0.302307	0.0125889
	304.58	2.40811	0.24517				234.488	0.303849	0.0126531
	304.717	2.39189	0.243519				234.593	0.305423	0.0127187
	304.854	2.37552	0.241852				234.699	0.307173	0.0127915
	304.991	2.3596	0.240231				234.804	0.30849	0.0128464
	305.128	2.34348	0.23859				234.91	0.30988	0.0129043
	305.266	2.32765	0.236978				235.016	0.311313	0.012964
	305.403	2.31221	0.235406				235.122	0.312524	0.0130144
	305.54	2.29722	0.23388				235.227	0.313584	0.0130585
	305.678	2.28233	0.232364				235.333	0.314682	0.0131043
	305.816	2.2671	0.230814				235.439	0.315602	0.0131426
	305.953	2.25256	0.229333				235.545	0.316485	0.0131793
	306.091	2.23851	0.227903				235.651	0.317332	0.0132146
	306.229	2.22427	0.226454				235.757	0.318253	0.0132529
	306.367	2.20995	0.224995				235.863	0.319059	0.0132865
	306.504	2.19577	0.223552				235.97	0.319729	0.0133144
	306.642	2.18197	0.222146				236.076	0.320309	0.0133386
	306.78	2.16899	0.220825				236.182	0.32061	0.0133511
	306.919	2.15601	0.219503				236.288	0.321347	0.0133818
	307.057	2.14367	0.218248				236.395	0.322061	0.0134115
	307.195	2.13192	0.217051				236.501	0.322974	0.0134496
	307.333	2.12037	0.215875				236.608	0.323982	0.0134915
	307.471	2.10853	0.21467				236.714	0.324951	0.0135319
	307.61	2.09731	0.213527				236.821	0.325866	0.01357
	307.748	2.08621	0.212397				236.927	0.326734	0.0136061
	307.887	2.07572	0.211329				237.034	0.327588	0.0136417
	308.025	2.0651	0.210248				237.141	0.328481	0.0136789
	308.164	2.05535	0.209255				237.247	0.329469	0.01372
	308.303	2.04573	0.208276				237.354	0.330435	0.0137603
	308.442	2.03599	0.207284				237.461	0.331629	0.01381
	308.58	2.0265	0.206318				237.568	0.332785	0.0138581
	308.719	2.01707	0.205358				237.675	0.334253	0.0139192
	308.858	2.0076	0.204394				237.782	0.335471	0.01397
	308.997	1.99817	0.203433				237.889	0.33744	0.014052
	309.136	1.98885	0.202484				237.996	0.339132	0.0141224
	309.275	1.97975	0.201559				238.103	0.340918	0.0141968
	309.415	1.97077	0.200644				238.21	0.342826	0.0142763
	309.554	1.962	0.199751				238.317	0.344904	0.0143628
	309.693	1.95284	0.198819				238.425	0.3471	0.0144542
	309.833	1.94355	0.197873				238.532	0.349416	0.0145507
	309.972	1.93367	0.196867				238.639	0.352117	0.0146632
	310.112	1.92405	0.195888				238.747	0.355031	0.0147845
	310.251	1.91424	0.194889				238.854	0.357934	0.0149054
	310.391	1.90421	0.193867				238.962	0.360748	0.0150226
	310.531	1.89413	0.192841				239.069	0.363501	0.0151372
	310.67	1.88368	0.191778				239.177	0.36677	0.0152733
	310.81	1.87255	0.190644				239.284	0.370227	0.0154173
	310.95	1.86083	0.189451				239.392	0.373731	0.0155632
	311.09	1.84882	0.188228				239.5	0.377171	0.0157065
	311.23	1.8367	0.186995				239.608	0.380799	0.0158575
	311.37	1.82411	0.185713				239.716	0.384519	0.0160125
	311.51	1.81082	0.184359				239.823	0.388247	0.0161677
	311.65	1.79697	0.182949				239.931	0.392154	0.0163304
	311.791	1.7832	0.181548				240.039	0.395997	0.0164904
	311.931	1.76919	0.180121				240.147	0.399791	0.0166484
	312.071	1.7548	0.178656				240.256	0.403628	0.0168082
	312.212	1.73992	0.177141				240.364	0.407427	0.0169664
	312.352	1.7247	0.175592				240.472	0.411359	0.0171302
	312.493	1.70924	0.174018				240.58	0.415415	0.0172991
	312.634	1.6933	0.172395				240.688	0.419296	0.0174607
	312.774	1.67713	0.170749				240.797	0.423044	0.0176167
	312.915	1.66071	0.169077				240.905	0.427078	0.0177847
	313.056	1.64431	0.167407				241.014	0.430768	0.0179384
	313.197	1.62743	0.165689				241.122	0.434962	0.018113
	313.338	1.61022	0.163937				241.231	0.438183	0.0182472
	313.479	1.5934	0.162224				241.339	0.441619	0.0183903
	313.62	1.57658	0.160512				241.448	0.445173	0.0185383
	313.761	1.55966	0.15879				241.556	0.44862	0.0186818
	313.902	1.54243	0.157035				241.665	0.452319	0.0188358
	314.044	1.52506	0.155266				241.774	0.455823	0.0189818
	314.185	1.50781	0.153511				241.883	0.458953	0.0191121
	314.326	1.49049	0.151747				241.992	0.462421	0.0192565
	314.468	1.47317	0.149983				242.101	0.465395	0.0193804
	314.61	1.45609	0.148245				242.209	0.46818	0.0194963
	314.751	1.43861	0.146465				242.318	0.471191	0.0196217
	314.893	1.42182	0.144755				242.428	0.47424	0.0197487
	315.035	1.40515	0.143058				242.537	0.477036	0.0198652
	315.176	1.38873	0.141386				242.646	0.479289	0.019959
	315.318	1.37237	0.139721				242.755	0.482082	0.0200753
	315.46	1.35642	0.138097				242.864	0.484789	0.020188
	315.602	1.34127	0.136555				242.974	0.489387	0.0203795
	315.744	1.326	0.135				243.083	0.493415	0.0205472
	315.886	1.31114	0.133487				243.192	0.496828	0.0206893
	316.028	1.297	0.132048				243.302	0.500154	0.0208278
	316.171	1.28269	0.13059				243.411	0.503733	0.0209769
	316.313	1.2688	0.129177				243.521	0.507821	0.0211471
	316.455	1.2555	0.127822				243.631	0.512026	0.0213222
	316.598	1.24306	0.126556				243.74	0.516434	0.0215058
	316.74	1.23108	0.125337				243.85	0.521126	0.0217012
	316.883	1.21928	0.124135				243.96	0.526452	0.021923
	317.026	1.20804	0.122991				244.069	0.531745	0.0221434
	317.168	1.19713	0.12188				244.179	0.537452	0.022381
	317.311	1.1865	0.120798				244.289	0.543823	0.0226463
	317.454	1.17593	0.119722				244.399	0.550428	0.0229214
	317.597	1.16588	0.118699				244.509	0.557728	0.0232254
	317.74	1.15658	0.117752				244.619	0.565858	0.0235639
	317.883	1.14788	0.116866				244.729	0.574699	0.0239321
	318.026	1.139	0.115962				244.84	0.58363	0.024304
	318.169	1.1307	0.115116				244.95	0.593105	0.0246986
	318.312	1.12302	0.114335				245.06	0.604686	0.0251809
	318.455	1.11544	0.113563				245.17	0.615669	0.0256382
	318.599	1.10827	0.112833				245.281	0.627209	0.0261188
	318.742	1.10152	0.112146				245.391	0.638984	0.0266091
	318.886	1.09505	0.111487				245.501	0.651267	0.0271206
	319.029	1.08893	0.110864				245.612	0.664965	0.027691
	319.173	1.08309	0.110269				245.723	0.678811	0.0282676
	319.316	1.07706	0.109656				245.833	0.693034	0.0288599
	319.46	1.07128	0.109067				245.944	0.707913	0.0294795
	319.604	1.0653	0.108459				246.054	0.723418	0.0301252
	319.748	1.05988	0.107906				246.165	0.73969	0.0308028
	319.892	1.05494	0.107403				246.276	0.756193	0.0314901
	320.036	1.05017	0.106918				246.387	0.773077	0.0321932
	320.18	1.0454	0.106432				246.498	0.790389	0.032914
	320.324	1.04061	0.105944				246.609	0.808156	0.0336539
	320.468	1.03555	0.10543				246.72	0.825918	0.0343936
	320.612	1.03097	0.104963				246.831	0.843891	0.035142
	320.756	1.02667	0.104526				246.942	0.862075	0.0358992
	320.901	1.0221	0.10406				247.053	0.880763	0.0366775
	321.045	1.01773	0.103615				247.164	0.899453	0.0374558
	321.19	1.01323	0.103157				247.275	0.917935	0.0382254
	321.334	1.00861	0.102686				247.387	0.936714	0.0390075
	321.479	1.00421	0.102239				247.498	0.955335	0.0397829
	321.624	0.99937	0.101746				247.61	0.973773	0.0405507
	321.768	0.99481	0.101282				247.721	0.992264	0.0413207
	321.913	0.990226	0.100815				247.832	1.01042	0.0420767
	322.058	0.985732	0.100357				247.944	1.02869	0.0428375
	322.203	0.980995	0.0998752				248.056	1.04596	0.0435566
	322.348	0.976465	0.099414				248.167	1.06333	0.04428
	322.493	0.97189	0.0989482				248.279	1.08035	0.0449891
	322.638	0.967227	0.0984735				248.391	1.09781	0.0457161
	322.784	0.962564	0.0979987				248.503	1.11551	0.0464529
	322.929	0.95761	0.0974943				248.614	1.13204	0.0471414
	323.074	0.952712	0.0969957				248.726	1.14772	0.0477945
	323.22	0.947925	0.0965083				248.838	1.16325	0.0484409
	323.365	0.943342	0.0960417				248.95	1.17834	0.0490696
	323.511	0.93866	0.095565				249.062	1.19263	0.0496645
	323.656	0.933836	0.095074				249.174	1.20743	0.0502807
	323.802	0.928839	0.0945652				249.287	1.22117	0.0508529
	323.948	0.923792	0.0940513				249.399	1.23577	0.0514612
	324.094	0.918339	0.0934962				249.511	1.24977	0.0520441
	324.239	0.913078	0.0929605				249.623	1.26255	0.0525761
	324.385	0.907707	0.0924137				249.736	1.27471	0.0530827
	324.531	0.902314	0.0918646				249.848	1.28662	0.0535785
	324.677	0.897021	0.0913258				249.961	1.29861	0.054078
	324.824	0.891467	0.0907604				250.073	1.30942	0.0545279
	324.97	0.885745	0.0901778				250.186	1.31986	0.0549628
	325.116	0.880041	0.0895971				250.298	1.33041	0.0554021
	325.262	0.874331	0.0890157				250.411	1.34118	0.0558505
	325.409	0.868627	0.088435				250.524	1.35167	0.0562873
	325.555	0.862964	0.0878585				250.636	1.36248	0.0567375
	325.702	0.857156	0.0872671				250.749	1.37271	0.0571637
	325.848	0.851329	0.0866739				250.862	1.38316	0.0575986
	325.995	0.845346	0.0860648				250.975	1.39311	0.058013
	326.142	0.839265	0.0854456				251.088	1.40307	0.0584278
	326.289	0.833421	0.0848507				251.201	1.41327	0.0588524
	326.435	0.827277	0.0842252				251.314	1.42344	0.0592761
	326.582	0.821145	0.0836008				251.427	1.43355	0.059697
	326.729	0.814907	0.0829657				251.54	1.44382	0.0601248
	326.876	0.808761	0.08234				251.653	1.45433	0.0605623
	327.024	0.802364	0.0816887				251.767	1.46466	0.0609926
	327.171	0.796355	0.081077				251.88	1.47554	0.0614456
	327.318	0.790331	0.0804637				251.993	1.48664	0.0619078
	327.465	0.783938	0.0798128				252.107	1.4977	0.0623685
	327.613	0.777873	0.0791954				252.22	1.50969	0.0628677
	327.76	0.771871	0.0785842				252.334	1.5216	0.0633639
	327.908	0.76594	0.0779804				252.447	1.53385	0.0638737
	328.055	0.759965	0.0773721				252.561	1.54654	0.0644025
	328.203	0.753997	0.0767645				252.675	1.55899	0.0649206
	328.351	0.748114	0.0761656				252.788	1.57226	0.0654735
	328.498	0.742153	0.0755587				252.902	1.58645	0.0660643
	328.646	0.73631	0.0749638				253.016	1.60068	0.0666568
	328.794	0.730391	0.0743612				253.13	1.6147	0.0672406
	328.942	0.724769	0.0737888				253.244	1.62973	0.0678665
	329.09	0.71921	0.0732228				253.358	1.64446	0.06848
	329.238	0.713764	0.0726684				253.472	1.65951	0.0691066
	329.387	0.708322	0.0721143				253.586	1.67473	0.0697405
	329.535	0.702615	0.0715333				253.7	1.68996	0.0703746
	329.683	0.696959	0.0709575				253.814	1.70521	0.0710098
	329.832	0.691509	0.0704026				253.929	1.7206	0.0716508
	329.98	0.686503	0.0698929				254.043	1.73637	0.0723072
	330.129	0.681336	0.0693669				254.157	1.75161	0.0729418
	330.277	0.676165	0.0688404				254.272	1.76674	0.0735721
	330.426	0.671296	0.0683447				254.386	1.78214	0.0742135
	330.575	0.666471	0.0678535				254.501	1.79656	0.0748141
	330.723	0.661436	0.0673409				254.615	1.81108	0.0754186
	330.872	0.656777	0.0668666				254.73	1.82498	0.0759976
	331.021	0.652149	0.0663953				254.844	1.83815	0.0765458
	331.17	0.64753	0.0659251				254.959	1.85112	0.0770859
	331.319	0.64306	0.06547				255.074	1.8644	0.077639
	331.468	0.63852	0.0650078				255.189	1.87668	0.0781502
	331.618	0.633795	0.0645267				255.303	1.8875	0.078601
	331.767	0.629125	0.0640513				255.418	1.89798	0.0790374
	331.916	0.624512	0.0635816				255.533	1.9072	0.0794214
	332.066	0.61994	0.0631161				255.648	1.9159	0.0797834
	332.215	0.615754	0.06269				255.763	1.92352	0.080101
	332.364	0.611307	0.0622372				255.879	1.93015	0.080377
	332.514	0.606835	0.0617819				255.994	1.93511	0.0805835
	332.664	0.602369	0.0613273				256.109	1.93997	0.0807859
	332.813	0.597872	0.0608694				256.224	1.94267	0.0808982
	332.963	0.593334	0.0604074				256.34	1.94388	0.0809488
	333.113	0.588483	0.0599135				256.455	1.94414	0.0809595
	333.263	0.583732	0.0594298				256.57	1.94322	0.0809214
	333.413	0.578871	0.058935				256.686	1.94095	0.0808266
	333.563	0.574237	0.0584631				256.801	1.9371	0.0806665
	333.713	0.569445	0.0579752				256.917	1.93227	0.0804651
	333.864	0.564652	0.0574873				257.033	1.92575	0.0801939
	334.014	0.559905	0.057004				257.148	1.91739	0.0798457
	334.164	0.555112	0.056516				257.264	1.90759	0.0794375
	334.315	0.550315	0.0560276				257.38	1.89787	0.0790327
	334.465	0.545337	0.0555208				257.496	1.88695	0.0785781
	334.616	0.540229	0.0550008				257.612	1.8748	0.0780718
	334.766	0.535268	0.0544956				257.728	1.86163	0.0775236
	334.917	0.530297	0.0539896				257.844	1.84781	0.0769482
	335.068	0.525255	0.0534763				257.96	1.83404	0.0763748
	335.218	0.519816	0.0529225				258.076	1.81828	0.0757182
	335.369	0.514921	0.0524242				258.192	1.80201	0.0750408
	335.52	0.509884	0.0519114				258.308	1.78538	0.0743484
	335.671	0.504999	0.051414				258.424	1.76837	0.0736402
	335.822	0.50034	0.0509397				258.541	1.75104	0.0729185
	335.973	0.495504	0.0504473				258.657	1.73367	0.0721949
	336.125	0.4909	0.0499786				258.773	1.71569	0.0714463
	336.276	0.486158	0.0494958				258.89	1.69866	0.0707371
	336.427	0.481395	0.0490108				259.006	1.68208	0.0700465
	336.579	0.476666	0.0485294				259.123	1.66586	0.0693712
	336.73	0.471854	0.0480395				259.24	1.64875	0.0686585
	336.882	0.467292	0.047575				259.356	1.63335	0.0680174
	337.033	0.46288	0.0471258				259.473	1.61878	0.0674106
	337.185	0.45849	0.0466789				259.59	1.60468	0.0668235
	337.337	0.454219	0.046244				259.707	1.59203	0.0662965
	337.489	0.449846	0.0457989				259.824	1.58124	0.0658472
	337.641	0.445772	0.0453841				259.941	1.57226	0.0654735
	337.793	0.441761	0.0449757				260.058	1.56553	0.0651933
	337.945	0.437618	0.0445539				260.175	1.55884	0.0649144
	338.097	0.433791	0.0441644				260.292	1.55434	0.0647272
	338.249	0.430149	0.0437935				260.409	1.55458	0.0647372
	338.401	0.426366	0.0434084				260.526	1.55743	0.0648557
	338.554	0.422696	0.0430347				260.643	1.55982	0.0649554
	338.706	0.419003	0.0426587				260.761	1.56666	0.0652404
	338.858	0.415443	0.0422963				260.878	1.57565	0.0656146
	339.011	0.412059	0.0419518				260.995	1.58905	0.0661725
	339.163	0.408748	0.0416146				261.113	1.60244	0.0667303
	339.316	0.405354	0.0412692				261.23	1.62111	0.0675078
	339.469	0.402082	0.040936				261.348	1.64146	0.0683551
	339.622	0.399104	0.0406329				261.466	1.66712	0.0694238
	339.775	0.395974	0.0403141				261.583	1.69646	0.0706453
	339.927	0.39269	0.0399798				261.701	1.7287	0.0719879
	340.08	0.389554	0.0396605				261.819	1.76443	0.0734757
	340.234	0.386686	0.0393685				261.937	1.80344	0.0751005
	340.387	0.383992	0.0390943				262.055	1.84737	0.0769296
	340.54	0.381235	0.0388135				262.173	1.89564	0.0789398
	340.693	0.378465	0.0385315				262.291	1.94977	0.0811939
	340.847	0.375621	0.038242				262.409	2.00834	0.0836329
	341	0.37297	0.0379721				262.527	2.07294	0.0863231
	341.153	0.370366	0.037707				262.645	2.14501	0.0893244
	341.307	0.36762	0.0374275				262.763	2.21994	0.0924445
	341.461	0.364736	0.0371338				262.881	2.30153	0.0958421
	341.614	0.361978	0.036853				263	2.39262	0.0996357
	341.768	0.359191	0.0365693				263.118	2.49161	0.103758
	341.922	0.356425	0.0362877				263.237	2.59664	0.108132
	342.076	0.353802	0.0360206				263.355	2.70987	0.112847
	342.23	0.35091	0.0357261				263.474	2.83034	0.117864
	342.384	0.347967	0.0354265				263.592	2.9611	0.123309
	342.538	0.345103	0.035135				263.711	3.09987	0.129088
	342.692	0.342174	0.0348367				263.829	3.25013	0.135345
	342.846	0.339402	0.0345546				263.948	3.40937	0.141976
	343.001	0.336705	0.03428				264.067	3.57923	0.14905
	343.155	0.33365	0.033969				264.186	3.76005	0.156579
	343.309	0.330717	0.0336703				264.305	3.95263	0.164599
	343.464	0.328021	0.0333958				264.424	4.15719	0.173117
	343.619	0.325185	0.0331071				264.543	4.37286	0.182098
	343.773	0.322396	0.0328232				264.662	4.60438	0.19174
	343.928	0.319564	0.0325348				264.781	4.84743	0.201861
	344.083	0.316681	0.0322414				264.9	5.10245	0.212481
	344.238	0.313836	0.0319517				265.019	5.36985	0.223616
	344.393	0.311116	0.0316748				265.139	5.65068	0.235311
	344.548	0.30848	0.0314064				265.258	5.94416	0.247532
	344.703	0.305818	0.0311353				265.377	6.25168	0.260338
	344.858	0.303119	0.0308606				265.497	6.57399	0.27376
	345.013	0.3005	0.0305939				265.616	6.90759	0.287652
	345.168	0.29785	0.0303241				265.736	7.25479	0.30211
	345.324	0.295049	0.030039				265.856	7.61406	0.317071
	345.479	0.292412	0.0297705				265.975	7.98726	0.332612
	345.635	0.28971	0.0294954				266.095	8.37116	0.348599
	345.79	0.287257	0.0292457				266.215	8.7664	0.365058
	345.946	0.284696	0.0289849				266.334	9.17381	0.382024
	346.102	0.282169	0.0287277				266.454	9.59158	0.399421
	346.257	0.279673	0.0284736				266.574	10.0191	0.417223
	346.413	0.27719	0.0282208				266.694	10.4532	0.435301
	346.569	0.274712	0.0279685				266.814	10.8977	0.453813
	346.725	0.272363	0.0277293				266.934	11.351	0.472689
	346.881	0.269949	0.0274836				267.055	11.8069	0.491672
	347.037	0.26757	0.0272413				267.175	12.2676	0.510857
	347.193	0.26527	0.0270071				267.295	12.7337	0.530267
	347.35	0.263026	0.0267787				267.415	13.2043	0.549865
	347.506	0.26081	0.0265531				267.536	13.6758	0.569499
	347.663	0.258498	0.0263177				267.656	14.1478	0.589154
	347.819	0.256095	0.026073				267.777	14.6177	0.608724
	347.976	0.253907	0.0258503				267.897	15.0866	0.62825
	348.132	0.251647	0.0256202				268.018	15.5496	0.647528
	348.289	0.249456	0.0253971				268.138	16.0094	0.666676
	348.446	0.247268	0.0251744				268.259	16.4621	0.685529
	348.602	0.24511	0.0249547				268.38	16.9093	0.704154
	348.759	0.242942	0.024734				268.501	17.3491	0.722466
	348.916	0.240839	0.0245198				268.621	17.7801	0.740416
	349.073	0.238581	0.02429				268.742	18.2001	0.757902
	349.231	0.236419	0.0240698				268.863	18.6107	0.775002
	349.388	0.234314	0.0238555				268.984	19.0102	0.791639
	349.545	0.232253	0.0236457				269.105	19.3963	0.807718
	349.702	0.230204	0.0234371				269.226	19.7672	0.823164
	349.86	0.228069	0.0232197				269.348	20.1234	0.837994
	350.017	0.226115	0.0230208				269.469	20.4655	0.852243
	350.175	0.224068	0.0228124				269.59	20.7929	0.865876
	350.332	0.222008	0.0226027				269.712	21.1036	0.878812
	350.49	0.219963	0.0223944				269.833	21.3984	0.891092
	350.648	0.217827	0.022177				269.954	21.677	0.902692
	350.806	0.2158	0.0219706				270.076	21.9396	0.913629
	350.964	0.213808	0.0217678				270.197	22.1863	0.923902
	351.121	0.211842	0.0215676				270.319	22.4165	0.933488
	351.28	0.209869	0.0213667				270.441	22.6291	0.942339
	351.438	0.207888	0.0211651				270.562	22.827	0.950583
	351.596	0.205992	0.020972				270.684	23.0074	0.958093
	351.754	0.203848	0.0207538				270.806	23.1716	0.964933
	351.912	0.201966	0.0205622				270.928	23.3203	0.971125
	352.071	0.200135	0.0203757				271.05	23.4537	0.97668
	352.229	0.198162	0.0201749				271.172	23.5713	0.981576
	352.388	0.196301	0.0199854				271.294	23.6755	0.985914
	352.546	0.194268	0.0197785				271.416	23.764	0.989599
	352.705	0.192344	0.0195825				271.538	23.8394	0.99274
	352.864	0.19046	0.0193907				271.66	23.9003	0.995276
	353.023	0.188687	0.0192102				271.783	23.9469	0.997217
	353.182	0.186861	0.0190243				271.905	23.9815	0.99866
	353.341	0.184935	0.0188282				272.027	24.0036	0.99958
	353.5	0.182982	0.0186294				272.15	24.0137	1
	353.659	0.181098	0.0184376				272.272	24.0132	0.99998
	353.818	0.179277	0.0182522				272.395	24.001	0.999472
	353.977	0.177397	0.0180608				272.518	23.9775	0.998492
	354.136	0.175584	0.0178763				272.64	23.9431	0.997061
	354.296	0.173677	0.017682				272.763	23.8995	0.995244
	354.455	0.171772	0.0174881				272.886	23.844	0.992931
	354.615	0.169856	0.0172931				273.009	23.7782	0.990193
	354.774	0.167979	0.017102				273.131	23.7025	0.987042
	354.934	0.166177	0.0169185				273.254	23.6173	0.98349
	355.094	0.164359	0.0167334				273.377	23.522	0.979525
	355.254	0.162442	0.0165382				273.5	23.4172	0.97516
	355.414	0.160572	0.0163479				273.623	23.3023	0.970374
	355.574	0.15871	0.0161583				273.747	23.1785	0.965221
	355.734	0.156889	0.0159729				273.87	23.0454	0.959678
	355.894	0.155081	0.0157888				273.993	22.9024	0.95372
	356.054	0.153245	0.0156019				274.116	22.7498	0.947367
	356.214	0.15133	0.0154069				274.24	22.5887	0.940657
	356.375	0.1495	0.0152206				274.363	22.4175	0.933527
	356.535	0.147755	0.015043				274.487	22.2373	0.926026
	356.695	0.145929	0.0148571				274.61	22.0483	0.918154
	356.856	0.144097	0.0146705				274.734	21.8501	0.909902
	357.017	0.142265	0.014484				274.858	21.643	0.901277
	357.177	0.14052	0.0143064				274.981	21.4269	0.892276
	357.338	0.138756	0.0141268				275.105	21.2011	0.882874
	357.499	0.136859	0.0139336				275.229	20.9662	0.873093
	357.66	0.13511	0.0137556				275.353	20.7227	0.862951
	357.821	0.133442	0.0135858				275.477	20.4701	0.852432
	357.982	0.131707	0.0134091				275.601	20.2086	0.841543
	358.143	0.130036	0.013239				275.725	19.9377	0.830265
	358.304	0.128348	0.0130671				275.849	19.6588	0.818649
	358.465	0.126722	0.0129016				275.973	19.375	0.806829
	358.627	0.125108	0.0127372				276.097	19.0867	0.794826
	358.788	0.123624	0.0125862				276.221	18.7911	0.782514
	358.95	0.122084	0.0124294				276.346	18.4889	0.769932
	359.111	0.120694	0.0122878				276.47	18.1824	0.757166
	359.273	0.119219	0.0121377				276.595	17.871	0.7442
	359.435	0.117774	0.0119906				276.719	17.5553	0.731053
	359.596	0.116319	0.0118424				276.844	17.2357	0.717745
	359.758	0.115029	0.0117111				276.968	16.9146	0.704371
	359.92	0.113774	0.0115833				277.093	16.5933	0.690991
	360.082	0.112631	0.011467				277.218	16.2698	0.677519
	360.244	0.111394	0.0113411				277.342	15.9434	0.663928
	360.406	0.110241	0.0112237				277.467	15.6173	0.650349
	360.569	0.109174	0.011115				277.592	15.2905	0.63674
	360.731	0.108149	0.0110107				277.717	14.9666	0.623254
	360.893	0.107167	0.0109106				277.842	14.6453	0.60987
	361.056	0.106168	0.010809				277.967	14.3258	0.596567
	361.218	0.105239	0.0107144				278.092	14.01	0.583416
	361.381	0.104256	0.0106143				278.217	13.6955	0.570318
	361.543	0.103453	0.0105325				278.343	13.3877	0.557502
	361.706	0.10256	0.0104416				278.468	13.0853	0.544909
	361.869	0.101876	0.010372				278.593	12.7892	0.53258
	362.032	0.101195	0.0103027				278.719	12.5001	0.520541
	362.195	0.100515	0.0102335				278.844	12.2175	0.50877
	362.358	0.0999416	0.0101751				278.97	11.9404	0.497232
	362.521	0.0993694	0.0101168				279.095	11.6716	0.486037
	362.684	0.0988531	0.0100642				279.221	11.4089	0.475101
	362.847	0.0983606	0.0100141				279.347	11.1554	0.464541
	363.011	0.0978896	0.00996615				279.472	10.9088	0.454274
	363.174	0.0974376	0.00992013				279.598	10.6695	0.444307
	363.338	0.0969254	0.00986798				279.724	10.4379	0.434664
	363.501	0.0964426	0.00981883				279.85	10.2147	0.425369
	363.665	0.0959673	0.00977044				279.976	9.99988	0.416424
	363.828	0.0954999	0.00972286				280.102	9.79014	0.407689
	363.992	0.0951142	0.00968358				280.228	9.59195	0.399436
	364.156	0.0948083	0.00965244				280.354	9.40277	0.391558
	364.32	0.0944548	0.00961645				280.48	9.22106	0.383991
	364.484	0.0941248	0.00958286				280.606	9.04528	0.376671
	364.648	0.0937399	0.00954367				280.733	8.88041	0.369806
	364.812	0.0933091	0.00949981				280.859	8.72141	0.363185
	364.976	0.0929103	0.0094592				280.985	8.56962	0.356863
	365.141	0.0925215	0.00941963				281.112	8.42415	0.350806
	365.305	0.0920562	0.00937225				281.238	8.28488	0.345006
	365.469	0.09158	0.00932376				281.365	8.15316	0.339521
	365.634	0.0911371	0.00927867				281.492	8.02568	0.334212
	365.798	0.0906664	0.00923075				281.618	7.90475	0.329176
	365.963	0.0901666	0.00917987				281.745	7.79118	0.324447
	366.128	0.0896363	0.00912588				281.872	7.68033	0.319831
	366.293	0.0890211	0.00906324				281.999	7.57521	0.315453
	366.457	0.0884337	0.00900344				282.126	7.47253	0.311177
	366.622	0.0878121	0.00894016				282.253	7.37354	0.307055
	366.787	0.0872204	0.00887992				282.38	7.27781	0.303069
	366.952	0.0864455	0.00880102				282.507	7.18692	0.299284
	367.118	0.0856687	0.00872193				282.634	7.09846	0.2956
	367.283	0.084952	0.00864897				282.761	7.01293	0.292039
	367.448	0.0841895	0.00857135				282.889	6.92901	0.288544
	367.614	0.083377	0.00848862				283.016	6.84701	0.285129
	367.779	0.0825668	0.00840614				283.143	6.76653	0.281777
	367.945	0.0816153	0.00830926				283.271	6.68785	0.278501
	368.11	0.0807251	0.00821863				283.398	6.61064	0.275286
	368.276	0.0798326	0.00812776				283.526	6.53548	0.272156
	368.442	0.0788726	0.00803003				283.653	6.4612	0.269063
	368.607	0.0778922	0.00793021				283.781	6.38668	0.265959
	368.773	0.076919	0.00783113				283.909	6.31396	0.262931
	368.939	0.0759194	0.00772936				284.037	6.24197	0.259934
	369.105	0.0748956	0.00762513				284.164	6.1699	0.256932
	369.272	0.0737316	0.00750662				284.292	6.10073	0.254052
	369.438	0.0726467	0.00739617				284.42	6.03314	0.251237
	369.604	0.0715831	0.00728788				284.548	5.96588	0.248436
	369.77	0.0705028	0.00717789				284.676	5.89637	0.245542
	369.937	0.0694085	0.00706648				284.804	5.83025	0.242788
	370.103	0.0683028	0.00695392				284.933	5.76409	0.240033
	370.27	0.0671885	0.00684047				285.061	5.69673	0.237228
	370.437	0.066068	0.00672639				285.189	5.62919	0.234415
	370.603	0.0649438	0.00661193				285.318	5.56438	0.231717
	370.77	0.0637864	0.0064941				285.446	5.49868	0.228981
	370.937	0.062636	0.00637698				285.575	5.43554	0.226352
	371.104	0.0615224	0.0062636				285.703	5.3735	0.223768
	371.271	0.0603481	0.00614404				285.832	5.31164	0.221192
	371.438	0.0592365	0.00603087				285.96	5.24941	0.2186
	371.605	0.0582363	0.00592904				286.089	5.1882	0.216052
	371.773	0.0571716	0.00582065				286.218	5.12747	0.213522
	371.94	0.0560883	0.00571035				286.347	5.06649	0.210983
	372.107	0.055053	0.00560495				286.475	5.00819	0.208555
	372.275	0.0540322	0.00550102				286.604	4.95008	0.206136
	372.442	0.0530273	0.00539871				286.733	4.89438	0.203816
	372.61	0.0520215	0.00529632				286.862	4.8386	0.201493
	372.778	0.0510541	0.00519782				286.992	4.78506	0.199263
	372.945	0.0501052	0.00510121				287.121	4.73393	0.197134
	373.113	0.0491755	0.00500657				287.25	4.68477	0.195087
	373.281	0.0482656	0.00491392				287.379	4.63608	0.19306
	373.449	0.0473757	0.00482332				287.509	4.58782	0.19105
	373.617	0.0465059	0.00473477				287.638	4.5424	0.189159
	373.786	0.0455655	0.00463903				287.768	4.4987	0.187339
	373.954	0.0447478	0.00455578				287.897	4.45562	0.185545
	374.122	0.0439167	0.00447116				288.027	4.41447	0.183831
	374.291	0.0430752	0.00438549				288.156	4.37419	0.182154
	374.459	0.0423229	0.0043089				288.286	4.33562	0.180548
	374.628	0.0415452	0.00422972				288.416	4.29855	0.179004
	374.796	0.040754	0.00414917				288.546	4.26264	0.177508
	374.965	0.0400619	0.0040787				288.675	4.22836	0.176081
	375.134	0.0393507	0.00400629				288.805	4.19545	0.174711
	375.302	0.0386687	0.00393687				288.935	4.1625	0.173338
	375.471	0.0380178	0.00387059				289.065	4.13097	0.172025
	375.64	0.0373767	0.00380532				289.196	4.09972	0.170724
	375.809	0.0367449	0.003741				289.326	4.07196	0.169568
	375.979	0.0361217	0.00367755				289.456	4.04454	0.168426
	376.148	0.0355064	0.00361491				289.586	4.01836	0.167336
	376.317	0.0348986	0.00355303				289.717	3.99307	0.166283
	376.487	0.0342974	0.00349183				289.847	3.96858	0.165263
	376.656	0.0337024	0.00343125				289.977	3.94532	0.164295
	376.826	0.033113	0.00337124				290.108	3.92341	0.163382
	376.995	0.0324717	0.00330594				290.238	3.90156	0.162472
	377.165	0.031899	0.00324764				290.369	3.88063	0.161601
	377.335	0.0313296	0.00318967				290.5	3.8598	0.160733
	377.504	0.0307419	0.00312984				290.631	3.84029	0.159921
	377.674	0.030111	0.00306561				290.761	3.8199	0.159071
	377.844	0.0294663	0.00299997				290.892	3.80033	0.158257
	378.014	0.0288868	0.00294096				291.023	3.78134	0.157466
	378.185	0.0283561	0.00288694				291.154	3.76418	0.156751
	378.355	0.0278248	0.00283284				291.285	3.74592	0.155991
	378.525	0.0272931	0.00277872				291.416	3.72724	0.155213
	378.695	0.0267615	0.00272459				291.548	3.70939	0.15447
	378.866	0.0262014	0.00266757				291.679	3.69196	0.153744
	379.036	0.0256747	0.00261395				291.81	3.67316	0.152961
	379.207	0.0251489	0.00256041				291.941	3.65576	0.152236
	379.378	0.0246243	0.002507				292.073	3.63882	0.151531
	379.548	0.0241014	0.00245377				292.204	3.62107	0.150792
	379.719	0.0234735	0.00238984				292.336	3.60284	0.150033
	379.89	0.0229241	0.0023339				292.467	3.58501	0.14929
	380.061	0.0224268	0.00228328				292.599	3.56635	0.148513
	380.232	0.0219309	0.00223279				292.731	3.54824	0.147759
	380.403	0.0214369	0.0021825				292.862	3.52883	0.146951
	380.575	0.0209454	0.00213245				292.994	3.51022	0.146176
	380.746	0.0204569	0.00208272				293.126	3.49064	0.14536
	380.917	0.0199718	0.00203333				293.258	3.4702	0.144509
	381.089	0.0194905	0.00198433				293.39	3.44983	0.143661
	381.26	0.0189924	0.00193362				293.522	3.43009	0.142839
	381.432	0.0184464	0.00187803				293.654	3.40942	0.141978
	381.604	0.0179573	0.00182823				293.786	3.38892	0.141124
	381.775	0.0175302	0.00178475				293.919	3.36733	0.140225
	381.947	0.0170889	0.00173983				294.051	3.34503	0.139297
	382.119	0.0166241	0.0016925				294.183	3.3229	0.138375
	382.291	0.0161948	0.00164879				294.316	3.30082	0.137455
	382.463	0.0157697	0.00160552				294.448	3.27761	0.136489
	382.635	0.0153492	0.0015627				294.581	3.25424	0.135516
	382.807	0.0149333	0.00152036				294.713	3.2303	0.134519
	382.98	0.0144998	0.00147622				294.846	3.20737	0.133564
	383.152	0.0140252	0.00142791				294.979	3.18415	0.132597
	383.325	0.013636	0.00138828				295.111	3.16057	0.131615
	383.497	0.0132506	0.00134905				295.244	3.13703	0.130635
	383.67	0.0128694	0.00131023				295.377	3.11396	0.129674
	383.842	0.0124925	0.00127186				295.51	3.09024	0.128686
	384.015	0.01212	0.00123394				295.643	3.06703	0.12772
	384.188	0.0117522	0.00119649				295.776	3.04406	0.126763
	384.361	0.0113891	0.00115952				295.909	3.02102	0.125804
	384.534	0.0110636	0.00112639				296.042	2.99922	0.124896
	384.707	0.0107151	0.0010909				296.176	2.9759	0.123925
	384.88	0.0103722	0.001056				296.309	2.95339	0.122987
	385.053	0.0100353	0.0010217				296.442	2.93069	0.122042
	385.227	0.00970462	0.000988029				296.576	2.90901	0.121139
	385.4	0.00938028	0.000955008				296.709	2.88767	0.120251
	385.574	0.00906256	0.000922661				296.843	2.86735	0.119405
	385.747	0.00870677	0.000886437				296.976	2.84703	0.118558
	385.921	0.00837798	0.000852963				297.11	2.82773	0.117755
	386.095	0.00809124	0.00082377				297.244	2.80852	0.116955
	386.268	0.00788808	0.000803086				297.378	2.78999	0.116183
	386.442	0.00762725	0.000776531				297.512	2.77197	0.115433
	386.616	0.00737551	0.000750901				297.645	2.75429	0.114696
	386.79	0.00713347	0.000726259				297.779	2.73755	0.113999
	386.964	0.00686615	0.000699043				297.913	2.72045	0.113287
	387.138	0.00662348	0.000674337				298.048	2.70456	0.112626
	387.313	0.00642198	0.000653823				298.182	2.68875	0.111967
	387.487	0.00623172	0.000634452				298.316	2.67427	0.111364
	387.661	0.00605341	0.000616298				298.45	2.65961	0.110754
	387.836	0.00588773	0.00059943				298.584	2.64527	0.110157
	388.01	0.00573537	0.000583918				298.719	2.63166	0.10959
	388.185	0.00559696	0.000569827				298.853	2.61818	0.109028
	388.36	0.00547311	0.000557218				298.988	2.60587	0.108516
	388.535	0.0053644	0.00054615				299.122	2.59341	0.107997
	388.709	0.00527136	0.000536677				299.257	2.58047	0.107458
	388.884	0.00519447	0.000528849				299.392	2.56826	0.10695
	389.059	0.00516538	0.000525888				299.527	2.55587	0.106434
	389.235	0.00518896	0.000528288				299.661	2.54391	0.105936
	389.41	0.00521223	0.000530658				299.796	2.5322	0.105448
	389.585	0.00525492	0.000535004				299.931	2.52067	0.104968
	389.76	0.00532122	0.000541753				300.066	2.50996	0.104522
	389.936	0.00532371	0.000542007				300.201	2.49834	0.104038
	390.111	0.00544846	0.000554708				300.336	2.48676	0.103556
	390.287	0.00564449	0.000574666				300.472	2.4755	0.103087
	390.463	0.00584836	0.000595423				300.607	2.46446	0.102627
	390.638	0.00606914	0.000617899				300.742	2.45429	0.102204
	390.814	0.0062884	0.000640223				300.877	2.44343	0.101751
	390.99	0.00653277	0.000665102				301.013	2.43196	0.101274
	391.166	0.00686317	0.00069874				301.148	2.4212	0.100826
	391.342	0.00716673	0.000729645				301.284	2.40974	0.100348
	391.518	0.00749713	0.000763284				301.419	2.39858	0.0998838
	391.695	0.00785458	0.000799675				301.555	2.38765	0.0994284
	391.871	0.00829464	0.000844478				301.691	2.37673	0.0989738
	392.047	0.00886636	0.000902685				301.827	2.36543	0.0985034
	392.224	0.00936237	0.000953184				301.963	2.35445	0.0980462
	392.4	0.00991879	0.00100983				302.098	2.34273	0.0975581
	392.577	0.0104915	0.00106814				302.234	2.33102	0.0970701
	392.754	0.011104	0.0011305				302.37	2.3196	0.0965946
	392.93	0.0117822	0.00119954				302.507	2.30891	0.0961497
	393.107	0.0124392	0.00126644				302.643	2.29753	0.0956757
	393.284	0.0131704	0.00134088				302.779	2.28651	0.0952169
	393.461	0.0139904	0.00142436				302.915	2.27508	0.0947408
	393.638	0.0147702	0.00150376				303.052	2.26412	0.0942845
	393.815	0.0155877	0.00158699				303.188	2.25283	0.0938143
	393.993	0.0165275	0.00168266				303.324	2.2413	0.093334
	394.17	0.0175119	0.00178289				303.461	2.22973	0.0928522
	394.347	0.018531	0.00188665				303.598	2.21846	0.0923828
	394.525	0.0195776	0.0019932				303.734	2.20718	0.0919133
	394.702	0.0206376	0.00210111				303.871	2.19635	0.0914624
	394.88	0.0217438	0.00221374				304.008	2.18552	0.0910112
	395.058	0.0229272	0.00233422				304.145	2.17515	0.0905793
	395.236	0.0241329	0.00245697				304.281	2.16469	0.0901437
	395.414	0.0253882	0.00258478				304.418	2.15404	0.0897005
	395.592	0.0266943	0.00271775				304.555	2.1441	0.0892865
	395.77	0.0280521	0.00285598				304.692	2.13366	0.0888519
	395.948	0.0295216	0.00300559				304.83	2.1234	0.0884244
	396.126	0.03104	0.00316019				304.967	2.11282	0.0879837
	396.304	0.0325949	0.00331849				305.104	2.10199	0.0875329
	396.483	0.0342377	0.00348574				305.241	2.09104	0.0870767
	396.661	0.0359899	0.00366413				305.379	2.08084	0.086652
	396.84	0.0377384	0.00384215				305.516	2.07092	0.0862389
	397.018	0.0395702	0.00402865				305.654	2.06006	0.0857869
	397.197	0.041447	0.00421972				305.791	2.04946	0.0853455
	397.376	0.0434085	0.00441942				305.929	2.03888	0.0849049
	397.555	0.0454151	0.00462372				306.067	2.02891	0.0844898
	397.734	0.0474851	0.00483446				306.204	2.0184	0.0840521
	397.913	0.0496174	0.00505156				306.342	2.0079	0.0836145
	398.092	0.0518108	0.00527487				306.48	1.99755	0.0831838
	398.271	0.0541462	0.00551263				306.618	1.98689	0.0827396
	398.45	0.0564906	0.00575131				306.756	1.97643	0.0823041
	398.629	0.0588693	0.00599349				306.894	1.96531	0.0818411
	398.809	0.0613	0.00624096				307.032	1.95443	0.0813881
	398.988	0.0638021	0.0064957				307.17	1.94309	0.080916
	399.168	0.0663582	0.00675593				307.309	1.93242	0.0804716
	399.348	0.0689802	0.00702288				307.447	1.92173	0.0800263
	399.527	0.0716276	0.00729241				307.585	1.91105	0.0795817
	399.707	0.0743004	0.00756453				307.724	1.89994	0.0791189
	399.887	0.0769673	0.00783605				307.862	1.88784	0.0786151
	400.067	0.0796832	0.00811256				308.001	1.87651	0.0781431
	400.247	0.0824084	0.00839001				308.14	1.86514	0.0776699
	400.427	0.0852038	0.00867461				308.278	1.85376	0.0771958
	400.608	0.0879039	0.00894951				308.417	1.84147	0.0766841
	400.788	0.0905874	0.00922271				308.556	1.82999	0.0762059
	400.968	0.0932451	0.00949329				308.695	1.81784	0.0757002
	401.149	0.0960063	0.00977441				308.834	1.80578	0.075198
	401.329	0.0986409	0.0100426				308.973	1.79312	0.0746705
	401.51	0.101201	0.0103032				309.112	1.77998	0.0741236
	401.691	0.103788	0.0105666				309.251	1.76767	0.0736108
	401.871	0.106236	0.0108159				309.39	1.75448	0.0730617
	402.052	0.108613	0.0110579				309.529	1.74111	0.0725049
	402.233	0.110911	0.0112918				309.669	1.72848	0.0719789
	402.414	0.113183	0.0115232				309.808	1.7155	0.0714384
	402.595	0.11531	0.0117398				309.948	1.70218	0.0708835
	402.777	0.117375	0.01195				310.087	1.68805	0.0702951
	402.958	0.119337	0.0121497				310.227	1.67374	0.0696991
	403.139	0.121168	0.0123361				310.366	1.66007	0.0691301
	403.321	0.122953	0.0125179				310.506	1.64646	0.0685634
	403.502	0.124602	0.0126858				310.646	1.63273	0.0679916
	403.684	0.126113	0.0128396				310.785	1.61849	0.0673987
	403.866	0.127511	0.0129819				310.925	1.604	0.0667953
	404.047	0.128831	0.0131163				311.065	1.58944	0.066189
	404.229	0.130005	0.0132358				311.205	1.57559	0.0656119
	404.411	0.131066	0.0133439				311.345	1.5608	0.0649962
	404.593	0.132015	0.0134404				311.486	1.5462	0.0643882
	404.775	0.132853	0.0135257				311.626	1.53129	0.0637673
	404.958	0.133581	0.0135999				311.766	1.51594	0.0631279
	405.14	0.134229	0.0136659				311.906	1.5011	0.0625102
	405.322	0.134748	0.0137187				312.047	1.48619	0.0618892
	405.505	0.135164	0.0137611				312.187	1.47144	0.0612752
	405.687	0.135503	0.0137955				312.328	1.45681	0.0606655
	405.87	0.135871	0.0138331				312.468	1.44264	0.0600755
	406.052	0.136093	0.0138556				312.609	1.42812	0.059471
	406.235	0.136163	0.0138627				312.75	1.41396	0.0588812
	406.418	0.136147	0.0138612				312.89	1.39961	0.0582838
	406.601	0.13605	0.0138513				313.031	1.38561	0.0577007
	406.784	0.135809	0.0138268				313.172	1.37179	0.0571251
	406.967	0.135578	0.0138032				313.313	1.35811	0.0565554
	407.15	0.135296	0.0137745				313.454	1.3445	0.055989
	407.333	0.134922	0.0137364				313.595	1.33094	0.0554242
	407.517	0.134591	0.0137027				313.736	1.31741	0.0548608
	407.7	0.134135	0.0136563				313.878	1.30497	0.0543427
	407.884	0.133678	0.0136098				314.019	1.2922	0.0538111
	408.067	0.133132	0.0135542				314.16	1.28044	0.0533211
	408.251	0.132551	0.013495				314.302	1.26818	0.0528107
	408.435	0.131954	0.0134343				314.443	1.25658	0.0523276
	408.619	0.131305	0.0133681				314.585	1.24577	0.0518773
	408.803	0.130695	0.0133061				314.726	1.23476	0.0514188
	408.987	0.130025	0.0132378				314.868	1.2243	0.0509832
	409.171	0.129394	0.0131736				315.01	1.21426	0.0505652
	409.355	0.128728	0.0131058				315.151	1.20504	0.0501815
	409.539	0.128104	0.0130423				315.293	1.196	0.049805
	409.723	0.127464	0.0129771				315.435	1.18785	0.0494653
	409.908	0.126844	0.012914				315.577	1.17988	0.0491334
	410.092	0.126276	0.0128562				315.719	1.17244	0.0488239
	410.277	0.125686	0.0127961				315.861	1.16524	0.0485237
	410.462	0.125235	0.0127502				316.003	1.15881	0.0482563
	410.646	0.124752	0.012701				316.146	1.15248	0.0479926
	410.831	0.124305	0.0126555				316.288	1.14746	0.0477835
	411.016	0.12386	0.0126102				316.43	1.14246	0.0475755
	411.201	0.123495	0.012573				316.573	1.13732	0.0473613
	411.386	0.123197	0.0125427				316.715	1.13288	0.0471766
	411.571	0.122869	0.0125093				316.858	1.12883	0.0470079
	411.757	0.122671	0.0124891				317	1.12624	0.0468997
	411.942	0.12246	0.0124676				317.143	1.12418	0.0468141
	412.127	0.122276	0.0124489				317.286	1.12235	0.0467379
	412.313	0.122116	0.0124326				317.429	1.12086	0.0466757
	412.498	0.122003	0.0124211				317.571	1.11969	0.046627
	412.684	0.121905	0.0124112				317.714	1.11903	0.0465996
	412.87	0.121798	0.0124003				317.857	1.11876	0.0465883
	413.056	0.121697	0.01239				318.001	1.11865	0.0465838
	413.242	0.121598	0.0123799				318.144	1.1191	0.0466024
	413.428	0.121496	0.0123695				318.287	1.12039	0.0466563
	413.614	0.12136	0.0123557				318.43	1.12144	0.0466999
	413.8	0.121185	0.0123379				318.573	1.12195	0.0467212
	413.986	0.120982	0.0123172				318.717	1.12322	0.0467743
	414.172	0.120863	0.012305				318.86	1.12495	0.0468463
	414.359	0.120682	0.0122866				319.004	1.12704	0.0469332
	414.545	0.120495	0.0122676				319.147	1.12921	0.0470233
	414.732	0.120271	0.0122448				319.291	1.13136	0.0471132
	414.919	0.119962	0.0122134				319.435	1.1333	0.0471939
	415.105	0.119663	0.0121829				319.579	1.13537	0.0472802
	415.292	0.119239	0.0121397				319.722	1.1377	0.0473771
	415.479	0.118904	0.0121056				319.866	1.13994	0.0474704
	415.666	0.118436	0.0120579				320.01	1.14189	0.0475514
	415.853	0.118018	0.0120154				320.154	1.14424	0.0476495
	416.04	0.117394	0.0119519				320.298	1.14648	0.0477426
	416.228	0.116755	0.0118869				320.443	1.14855	0.047829
	416.415	0.116105	0.0118207				320.587	1.15034	0.0479032
	416.602	0.11542	0.0117509				320.731	1.15172	0.0479607
	416.79	0.114648	0.0116723				320.875	1.15298	0.0480133
	416.977	0.113768	0.0115828				321.02	1.15413	0.0480611
	417.165	0.112885	0.0114928				321.164	1.15491	0.0480936
	417.353	0.111919	0.0113945				321.309	1.15523	0.048107
	417.541	0.110961	0.0112969				321.454	1.15525	0.0481078
	417.729	0.109929	0.0111919				321.598	1.15467	0.0480838
	417.917	0.108876	0.0110847				321.743	1.15428	0.0480673
	418.105	0.107718	0.0109668				321.888	1.15324	0.0480242
	418.293	0.106591	0.0108521				322.033	1.15198	0.0479719
	418.481	0.10539	0.0107298				322.178	1.1505	0.0479101
	418.67	0.104137	0.0106022				322.323	1.14865	0.0478332
	418.858	0.102889	0.0104751				322.468	1.14646	0.0477419
	419.047	0.101599	0.0103438				322.613	1.14389	0.0476347
	419.235	0.100264	0.0102079				322.758	1.14126	0.0475253
	419.424	0.0989304	0.0100721				322.903	1.13825	0.0474001
	419.613	0.0976598	0.00994276				323.049	1.13467	0.0472507
	419.802	0.0963425	0.00980864				323.194	1.13086	0.0470924
	419.991	0.0950165	0.00967364				323.34	1.12663	0.0469161
	420.18	0.0936861	0.00953819				323.485	1.12221	0.046732
	420.369	0.0923621	0.00940339				323.631	1.1168	0.0465068
	420.558	0.0910157	0.00926631				323.776	1.11116	0.0462721
	420.747	0.0896326	0.0091255				323.922	1.10597	0.0460556
	420.937	0.0883809	0.00899807				324.068	1.10021	0.0458157
	421.126	0.0870866	0.0088663				324.214	1.09457	0.045581
	421.316	0.0858125	0.00873657				324.36	1.08852	0.0453293
	421.505	0.0845608	0.00860915				324.506	1.08217	0.0450649
	421.695	0.083345	0.00848536				324.652	1.07573	0.0447964
	421.885	0.0821475	0.00836344				324.798	1.06925	0.0445265
	422.075	0.0809693	0.00824349				324.944	1.06262	0.0442507
	422.265	0.079757	0.00812007				325.09	1.05621	0.0439838
	422.455	0.078668	0.0080092				325.237	1.04946	0.0437026
	422.645	0.0775478	0.00789515				325.383	1.04273	0.0434223
	422.835	0.0764483	0.00778321				325.529	1.03583	0.0431351
	423.025	0.075391	0.00767557				325.676	1.02848	0.0428287
	423.216	0.0742864	0.00756311				325.823	1.02101	0.0425178
	423.406	0.0732321	0.00745576				325.969	1.01383	0.0422189
	423.597	0.0722468	0.00735545				326.116	1.00645	0.0419116
	423.788	0.0712595	0.00725494				326.263	0.999145	0.0416073
	423.978	0.0703093	0.0071582				326.41	0.991658	0.0412955
	424.169	0.0693745	0.00706303				326.556	0.984121	0.0409816
	424.36	0.0683727	0.00696103				326.703	0.976661	0.040671
	424.551	0.0674518	0.00686728				326.851	0.969223	0.0403612
	424.742	0.06651	0.00677139				326.998	0.961947	0.0400582
	424.933	0.0656279	0.00668158				327.145	0.954395	0.0397437
	425.125	0.0647582	0.00659304				327.292	0.947405	0.0394526
	425.316	0.0638734	0.00650296				327.439	0.939992	0.0391439
	425.507	0.0630616	0.00642031				327.587	0.93267	0.038839
	425.699	0.0621878	0.00633135				327.734	0.925234	0.0385294
	425.89	0.0613998	0.00625112				327.882	0.918036	0.0382296
	426.082	0.0605416	0.00616375				328.029	0.910716	0.0379248
	426.274	0.0598221	0.00609049				328.177	0.903435	0.0376216
	426.466	0.0590796	0.0060149				328.325	0.896096	0.037316
	426.658	0.0582713	0.00593261				328.472	0.888568	0.0370025
	426.85	0.0575225	0.00585637				328.62	0.881442	0.0367058
	427.042	0.0568096	0.00578379				328.768	0.874115	0.0364006
	427.234	0.0560802	0.00570953				328.916	0.867181	0.0361119
	427.426	0.0553327	0.00563343				329.064	0.86049	0.0358332
	427.619	0.0546612	0.00556506				329.212	0.853608	0.0355467
	427.811	0.0539155	0.00548914				329.361	0.846716	0.0352597
	428.004	0.0532483	0.00542122				329.509	0.83995	0.0349779
	428.197	0.0525548	0.00535061				329.657	0.833046	0.0346904
	428.389	0.0518892	0.00528284				329.805	0.826126	0.0344022
	428.582	0.05119	0.00521166				329.954	0.81913	0.0341109
	428.775	0.0505251	0.00514397				330.102	0.812259	0.0338248
	428.968	0.0498578	0.00507603				330.251	0.805505	0.0335435
	429.161	0.0491879	0.00500782				330.4	0.79858	0.0332551
	429.354	0.0484726	0.004935				330.548	0.791863	0.0329754
	429.547	0.0478168	0.00486824				330.697	0.785217	0.0326987
	429.741	0.047159	0.00480126				330.846	0.778405	0.032415
	429.934	0.0464997	0.00473414				330.995	0.771265	0.0321177
	430.128	0.0458395	0.00466693				331.144	0.764648	0.0318421
	430.321	0.0451793	0.00459971				331.293	0.758113	0.03157
	430.515	0.0445199	0.00453257				331.442	0.751563	0.0312973
	430.709	0.043862	0.0044656				331.591	0.745028	0.0310251
	430.903	0.0431798	0.00439614				331.74	0.738332	0.0307463
	431.097	0.0425078	0.00432772				331.89	0.73193	0.0304797
	431.291	0.0418673	0.00426251				332.039	0.725826	0.0302255
	431.485	0.0412304	0.00419767				332.189	0.719685	0.0299697
	431.679	0.0405641	0.00412983				332.338	0.713472	0.029711
	431.873	0.0398959	0.0040618				332.488	0.707296	0.0294538
	432.068	0.0392582	0.00399688				332.637	0.700784	0.0291827
	432.262	0.0386324	0.00393316				332.787	0.694577	0.0289242
	432.457	0.0380323	0.00387208				332.937	0.688313	0.0286633
	432.651	0.0374349	0.00381125				333.087	0.68175	0.02839
	432.846	0.0368393	0.00375061				333.237	0.675126	0.0281142
	433.041	0.0362079	0.00368633				333.387	0.668761	0.0278491
	433.236	0.0355531	0.00361966				333.537	0.662385	0.0275836
	433.431	0.0349184	0.00355505				333.687	0.655959	0.027316
	433.626	0.0342935	0.00349143				333.837	0.649796	0.0270594
	433.821	0.0336825	0.00342922				333.987	0.643633	0.0268027
	434.016	0.0330609	0.00336594				334.138	0.637488	0.0265468
	434.212	0.032455	0.00330424				334.288	0.631138	0.0262824
	434.407	0.0318325	0.00324087				334.438	0.624824	0.0260194
	434.603	0.0311649	0.0031729				334.589	0.618638	0.0257618
	434.798	0.0305074	0.00310596				334.74	0.612469	0.0255049
	434.994	0.0298277	0.00303676				334.89	0.606323	0.025249
	435.19	0.0291245	0.00296517				335.041	0.600079	0.024989
	435.386	0.0283969	0.00289109				335.192	0.593954	0.0247339
	435.582	0.0276142	0.00281141				335.343	0.587993	0.0244857
	435.778	0.0268687	0.0027355				335.494	0.581965	0.0242347
	435.974	0.0260778	0.00265498				335.645	0.575862	0.0239805
	436.17	0.0252625	0.00257198				335.796	0.569755	0.0237262
	436.366	0.0243519	0.00247927				335.947	0.563176	0.0234522
	436.563	0.0235013	0.00239267				336.098	0.557093	0.0231989
	436.759	0.0226305	0.00230401				336.249	0.551072	0.0229482
	436.956	0.0217421	0.00221357				336.401	0.545217	0.0227044
	437.153	0.0208395	0.00212167				336.552	0.539457	0.0224645
	437.349	0.0199259	0.00202866				336.704	0.533666	0.0222234
	437.546	0.0189819	0.00193255				336.855	0.527812	0.0219796
	437.743	0.0180611	0.0018388				337.007	0.522179	0.021745
	437.94	0.017141	0.00174512				337.158	0.516514	0.0215091
	438.137	0.0162257	0.00165194				337.31	0.511186	0.0212872
	438.334	0.0153196	0.00155969				337.462	0.505903	0.0210672
	438.532	0.0144267	0.00146878				337.614	0.500731	0.0208519
	438.729	0.0134955	0.00137398				337.766	0.495325	0.0206268
	438.927	0.0126146	0.00128429				337.918	0.490266	0.0204161
	439.124	0.0118237	0.00120377				338.07	0.485214	0.0202057
	439.322	0.0110407	0.00112405				338.222	0.480455	0.0200075
	439.52	0.0102873	0.00104735				338.374	0.475397	0.0197969
	439.717	0.00956642	0.000973958				338.527	0.470578	0.0195962
	439.915	0.00885541	0.00090157				338.679	0.466081	0.019409
	440.113	0.0081342	0.000828144				338.832	0.461803	0.0192308
	440.311	0.00753682	0.000767325				338.984	0.457632	0.0190571
	440.51	0.00697799	0.00071043				339.137	0.453672	0.0188922
	440.708	0.00645871	0.000657562				339.289	0.449709	0.0187271
	440.906	0.00597958	0.000608782				339.442	0.445914	0.0185691
	441.105	0.00554085	0.000564114				339.595	0.442164	0.018413
	441.303	0.00514238	0.000523547				339.748	0.438366	0.0182548
	441.502	0.00475501	0.000484108				339.901	0.43517	0.0181217
	441.701	0.00443927	0.000451963				340.054	0.431974	0.0179886
	441.899	0.00411351	0.000418797				340.207	0.428738	0.0178539
	442.098	0.00387919	0.00039494				340.36	0.425723	0.0177283
	442.297	0.00367917	0.000374576				340.513	0.422773	0.0176055
	442.496	0.00347352	0.00035364				340.666	0.420132	0.0174955
	442.696	0.00331283	0.00033728				340.819	0.417657	0.0173925
	442.895	0.00319034	0.000324808				340.973	0.415231	0.0172914
	443.094	0.00309996	0.000315607				341.126	0.412934	0.0171958
	443.294	0.00306263	0.000311807				341.28	0.410857	0.0171092
	443.493	0.00304817	0.000310335				341.434	0.408917	0.0170285
	443.693	0.00301299	0.000306753				341.587	0.40704	0.0169503
	443.892	0.00304845	0.000310363				341.741	0.405342	0.0168796
	444.092	0.00310054	0.000315666				341.895	0.403549	0.0168049
	444.292	0.00316803	0.000322537				342.049	0.402046	0.0167424
	444.492	0.00321111	0.000326924				342.203	0.400648	0.0166841
	444.692	0.00327937	0.000333873				342.357	0.399253	0.016626
	444.892	0.00339576	0.000345723				342.511	0.39799	0.0165734
	445.093	0.00352111	0.000358484				342.665	0.396778	0.016523
	445.293	0.00365441	0.000372056				342.819	0.39564	0.0164756
	445.493	0.00379467	0.000386336				342.973	0.394693	0.0164361
	445.694	0.00394091	0.000401225				343.128	0.393844	0.0164008
	445.894	0.00409215	0.000416622				343.282	0.39312	0.0163706
	446.095	0.00420573	0.000428185				343.437	0.392065	0.0163267
	446.296	0.00434167	0.000442026				343.591	0.391041	0.0162841
	446.497	0.00451401	0.000459572				343.746	0.38991	0.016237
	446.698	0.00468564	0.000477046				343.901	0.389075	0.0162022
	446.899	0.00485599	0.000494389				344.055	0.388351	0.016172
	447.1	0.00502444	0.000511539				344.21	0.387368	0.0161311
	447.301	0.00519039	0.000528434				344.365	0.386675	0.0161022
	447.503	0.0053532	0.00054501				344.52	0.385715	0.0160623
	447.704	0.00551225	0.000561202				344.675	0.384972	0.0160313
	447.905	0.0056669	0.000576948				344.83	0.38392	0.0159875
	448.107	0.00581654	0.000592183				344.986	0.383054	0.0159515
	448.309	0.00596054	0.000606843				345.141	0.382043	0.0159094
	448.511	0.00609828	0.000620866				345.296	0.380926	0.0158629
	448.712	0.00622918	0.000634193				345.452	0.379726	0.0158129
	448.914	0.00635265	0.000646764				345.607	0.378697	0.01577
	449.116	0.00646816	0.000658524				345.763	0.377267	0.0157105
	449.319	0.00657517	0.000669418				345.918	0.375565	0.0156396
	449.521	0.00667319	0.000679398				346.074	0.37396	0.0155728
	449.723	0.00676176	0.000688416				346.23	0.372083	0.0154946
	449.926	0.00684047	0.000696429				346.386	0.370671	0.0154358
[truncated: 1,626 more rows]

## Sheet: 1A Subpanel Nanodisc
Time (mins)	A280nm		B1_Nanodisc
0.000833333	-4.01878		X- values (minutes) is converted to volume by multiplying with 0.4 mL per minute flow rate and Y-values (A280nm) are normalized by setting the highest value =1
0.0075	-4.0164
0.0141667	-4.01592
0.0208333	-4.01211
0.0275	-4.00925
0.0341667	-4.00877
0.0408333	-4.00543
0.0475	-3.99685
0.0541667	-3.98684
0.0608333	-3.98302
0.0675	-3.98397
0.0741667	-3.98159
0.0808333	-3.97348
0.0875	-3.96538
0.0941667	-3.96347
0.100833	-3.96729
0.1075	-3.96776
0.114167	-3.97015
0.120833	-3.97635
0.1275	-3.98397
0.134167	-3.9835
0.140833	-3.97491
0.1475	-3.96967
0.154167	-3.97062
0.160833	-3.97348
0.1675	-3.97444
0.174167	-3.97682
0.180833	-3.97778
0.1875	-3.97921
0.194167	-3.98207
0.200833	-3.99065
0.2075	-4.004
0.214167	-4.01926
0.220833	-4.035
0.2275	-4.04596
0.234167	-4.04978
0.240833	-4.0431
0.2475	-4.02737
0.254167	-4.00972
0.260833	-3.99446
0.2675	-3.98254
0.274167	-3.96967
0.280833	-3.95918
0.2875	-3.95632
0.294167	-3.96061
0.300833	-3.97158
0.3075	-3.98445
0.314167	-3.99637
0.320833	-4.00305
0.3275	-4.00686
0.334167	-4.00829
0.340833	-4.00734
0.3475	-4.00591
0.354167	-4.00877
0.360833	-4.01735
0.3675	-4.02498
0.374167	-4.02594
0.380833	-4.02212
0.3875	-4.01974
0.394167	-4.01783
0.400833	-4.01545
0.4075	-4.01354
0.414167	-4.01306
0.420833	-4.01449
0.4275	-4.01592
0.434167	-4.01974
0.440833	-4.02737
0.4475	-4.03547
0.454167	-4.04167
0.460833	-4.0431
0.4675	-4.03881
0.474167	-4.0307
0.480833	-4.02355
0.4875	-4.02069
0.494167	-4.02069
0.500833	-4.02117
0.5075	-4.02403
0.514167	-4.02451
0.520833	-4.01783
0.5275	-4.00448
0.534167	-3.99208
0.540833	-3.98493
0.5475	-3.98302
0.554167	-3.97921
0.560833	-3.97825
0.5675	-3.98016
0.574167	-3.98254
0.580833	-3.98493
0.5875	-3.9835
0.594167	-3.98254
0.600833	-3.97873
0.6075	-3.97635
0.614167	-3.97873
0.620833	-3.98207
0.6275	-3.98397
0.634167	-3.98684
0.640833	-3.99208
0.6475	-3.99446
0.654167	-3.99113
0.660833	-3.98684
0.6675	-3.98731
0.674167	-3.99065
0.680833	-3.9959
0.6875	-4.00496
0.694167	-4.01545
0.700833	-4.02069
0.7075	-4.01926
0.714167	-4.01449
0.720833	-4.01306
0.7275	-4.01449
0.734167	-4.0164
0.740833	-4.0226
0.7475	-4.02975
0.754167	-4.03929
0.760833	-4.04692
0.7675	-4.05312
0.774167	-4.0555
0.780833	-4.05312
0.7875	-4.05264
0.794167	-4.05169
0.800833	-4.04882
0.8075	-4.04024
0.814167	-4.02832
0.820833	-4.01831
0.8275	-4.01211
0.834167	-4.01354
0.840833	-4.01926
0.8475	-4.02403
0.854167	-4.03166
0.860833	-4.04215
0.8675	-4.05455
0.874167	-4.0617
0.880833	-4.06456
0.8875	-4.06599
0.894167	-4.06504
0.900833	-4.06075
0.9075	-4.05169
0.914167	-4.03738
0.920833	-4.02355
0.9275	-4.01831
0.934167	-4.02021
0.940833	-4.02594
0.9475	-4.02975
0.954167	-4.03214
0.960833	-4.03357
0.9675	-4.03023
0.974167	-4.02355
0.980833	-4.01592
0.9875	-4.01592
0.994167	-4.02212
1.00083	-4.0288
1.0075	-4.035
1.01417	-4.04215
1.02083	-4.05264
1.0275	-4.06075
1.03417	-4.06313
1.04083	-4.06265
1.0475	-4.05931
1.05417	-4.04882
1.06083	-4.03309
1.0675	-4.01926
1.07417	-4.01402
1.08083	-4.01115
1.0875	-4.00925
1.09417	-4.00639
1.10083	-4.00114
1.1075	-3.99256
1.11417	-3.98207
1.12083	-3.97587
1.1275	-3.97921
1.13417	-3.99256
1.14083	-4.00925
1.1475	-4.02308
1.15417	-4.03309
1.16083	-4.04501
1.1675	-4.0555
1.17417	-4.0555
1.18083	-4.04596
1.1875	-4.03214
1.19417	-4.01783
1.20083	-3.99971
1.2075	-3.9835
1.21417	-3.97635
1.22083	-3.97873
1.2275	-3.9854
1.23417	-3.99446
1.24083	-4.00448
1.2475	-4.01258
1.25417	-4.01735
1.26083	-4.02212
1.2675	-4.03261
1.27417	-4.04406
1.28083	-4.05216
1.2875	-4.0555
1.29417	-4.05741
1.30083	-4.05979
1.3075	-4.06122
1.31417	-4.06122
1.32083	-4.05598
1.3275	-4.05312
1.33417	-4.05312
1.34083	-4.05502
1.3475	-4.05169
1.35417	-4.04501
1.36083	-4.03833
1.3675	-4.03166
1.37417	-4.02212
1.38083	-4.00972
1.3875	-3.99971
1.39417	-3.9978
1.40083	-4.00782
1.4075	-4.02164
1.41417	-4.03214
1.42083	-4.03976
1.4275	-4.04596
1.43417	-4.04596
1.44083	-4.03643
1.4475	-4.0288
1.45417	-4.0307
1.46083	-4.03976
1.4675	-4.0493
1.47417	-4.05788
1.48083	-4.06885
1.4875	-4.07314
1.49417	-4.07267
1.50083	-4.07076
1.5075	-4.07124
1.51417	-4.07267
1.52083	-4.07314
1.5275	-4.0803
1.53417	-4.08697
1.54083	-4.0884
1.5475	-4.0822
1.55417	-4.07553
1.56083	-4.07171
1.5675	-4.06265
1.57417	-4.0555
1.58083	-4.05169
1.5875	-4.05359
1.59417	-4.05312
1.60083	-4.04787
1.6075	-4.04453
1.61417	-4.0369
1.62083	-4.02737
1.6275	-4.01878
1.63417	-4.01449
1.64083	-4.01402
1.6475	-4.0102
1.65417	-4.00925
1.66083	-4.0102
1.6675	-4.01211
1.67417	-4.01545
1.68083	-4.02212
1.6875	-4.03881
1.69417	-4.05741
1.70083	-4.06981
1.7075	-4.07219
1.71417	-4.06647
1.72083	-4.05264
1.7275	-4.02784
1.73417	-4.00066
1.74083	-3.98636
1.7475	-3.9897
1.75417	-4.00305
1.76083	-4.01735
1.7675	-4.03261
1.77417	-4.04596
1.78083	-4.05121
1.7875	-4.04739
1.79417	-4.04119
1.80083	-4.03595
1.8075	-4.03118
1.81417	-4.02689
1.82083	-4.02546
1.8275	-4.02594
1.83417	-4.02546
1.84083	-4.02594
1.8475	-4.0288
1.85417	-4.03166
1.86083	-4.02975
1.8675	-4.02212
1.87417	-4.01449
1.88083	-4.00972
1.8875	-4.00972
1.89417	-4.01735
1.90083	-4.02689
1.9075	-4.03404
1.91417	-4.03261
1.92083	-4.03118
1.9275	-4.0288
1.93417	-4.02498
1.94083	-4.02308
1.9475	-4.02689
1.95417	-4.04072
1.96083	-4.05312
1.9675	-4.05931
1.97417	-4.05836
1.98083	-4.05455
1.9875	-4.05121
1.99417	-4.05025
2.00083	-4.05025
2.0075	-4.05407
2.01417	-4.05979
2.02083	-4.06456
2.0275	-4.06551
2.03417	-4.06837
2.04083	-4.07648
2.0475	-4.08888
2.05417	-4.10032
2.06083	-4.11034
2.0675	-4.1194
2.07417	-4.12369
2.08083	-4.12226
2.0875	-4.11558
2.09417	-4.10509
2.10083	-4.09746
2.1075	-4.09269
2.11417	-4.0946
2.12083	-4.09365
2.1275	-4.08792
2.13417	-4.08411
2.14083	-4.08649
2.1475	-4.0946
2.15417	-4.09746
2.16083	-4.0946
2.1675	-4.08888
2.17417	-4.08506
2.18083	-4.08077
2.1875	-4.0741
2.19417	-4.06694
2.20083	-4.06647
2.2075	-4.07124
2.21417	-4.07267
2.22083	-4.06647
2.2275	-4.05312
2.23417	-4.03833
2.24083	-4.02355
2.2475	-4.01402
2.25417	-4.01735
2.26083	-4.03309
2.2675	-4.05645
2.27417	-4.07743
2.28083	-4.09317
2.2875	-4.10128
2.29417	-4.09746
2.30083	-4.08745
2.3075	-4.076
2.31417	-4.06981
2.32083	-4.06647
2.3275	-4.06408
2.33417	-4.06504
2.34083	-4.07028
2.3475	-4.07648
2.35417	-4.08077
2.36083	-4.08792
2.3675	-4.10223
2.37417	-4.11415
2.38083	-4.11367
2.3875	-4.10461
2.39417	-4.09794
2.40083	-4.09698
2.4075	-4.09412
2.41417	-4.09412
2.42083	-4.09842
2.4275	-4.10271
2.43417	-4.10032
2.44083	-4.09269
2.4475	-4.08554
2.45417	-4.07743
2.46083	-4.07267
2.4675	-4.07743
2.47417	-4.09126
2.48083	-4.10366
2.4875	-4.11177
2.49417	-4.11797
2.50083	-4.1256
2.5075	-4.13036
2.51417	-4.13036
2.52083	-4.13084
2.5275	-4.12893
2.53417	-4.12655
2.54083	-4.11797
2.5475	-4.107
2.55417	-4.09746
2.56083	-4.09365
2.5675	-4.09746
2.57417	-4.10223
2.58083	-4.11177
2.5875	-4.12369
2.59417	-4.13179
2.60083	-4.12989
2.6075	-4.12369
2.61417	-4.1194
2.62083	-4.1151
2.6275	-4.10557
2.63417	-4.09365
2.64083	-4.08268
2.6475	-4.06885
2.65417	-4.05359
2.66083	-4.04501
2.6675	-4.04644
2.67417	-4.05788
2.68083	-4.07267
2.6875	-4.08983
2.69417	-4.107
2.70083	-4.11558
2.7075	-4.1132
2.71417	-4.10414
2.72083	-4.09555
2.7275	-4.09126
2.73417	-4.08983
2.74083	-4.09555
2.7475	-4.10843
2.75417	-4.1256
2.76083	-4.13847
2.7675	-4.14658
2.77417	-4.15182
2.78083	-4.15134
2.7875	-4.14562
2.79417	-4.13513
2.80083	-4.12893
2.8075	-4.12798
2.81417	-4.1275
2.82083	-4.12464
2.8275	-4.1213
2.83417	-4.12416
2.84083	-4.1337
2.8475	-4.14181
2.85417	-4.14658
2.86083	-4.14801
2.8675	-4.14801
2.87417	-4.14038
2.88083	-4.12512
2.8875	-4.10843
2.89417	-4.09794
2.90083	-4.09269
2.9075	-4.09126
2.91417	-4.09412
2.92083	-4.10128
2.9275	-4.10748
2.93417	-4.10748
2.94083	-4.10223
2.9475	-4.09937
2.95417	-4.09937
2.96083	-4.09985
2.9675	-4.10366
2.97417	-4.11081
2.98083	-4.1213
2.9875	-4.12703
2.99417	-4.12798
3.00083	-4.12273
3.0075	-4.10986
3.01417	-4.09412
3.02083	-4.08173
3.0275	-4.07553
3.03417	-4.07171
3.04083	-4.07076
3.0475	-4.07362
3.05417	-4.08173
3.06083	-4.0946
3.0675	-4.11177
3.07417	-4.12893
3.08083	-4.1399
3.0875	-4.14658
3.09417	-4.14848
3.10083	-4.14228
3.1075	-4.1275
3.11417	-4.11224
3.12083	-4.107
3.1275	-4.10748
3.13417	-4.107
3.14083	-4.10604
3.1475	-4.10795
3.15417	-4.10986
3.16083	-4.10604
3.1675	-4.10366
3.17417	-4.10938
3.18083	-4.12178
3.1875	-4.13179
3.19417	-4.13752
3.20083	-4.14324
3.2075	-4.14515
3.21417	-4.14658
3.22083	-4.15087
3.2275	-4.15897
3.23417	-4.1647
3.24083	-4.16422
3.2475	-4.16183
3.25417	-4.1585
3.26083	-4.14991
3.2675	-4.13799
3.27417	-4.12846
3.28083	-4.12416
3.2875	-4.12083
3.29417	-4.11177
3.30083	-4.10318
3.3075	-4.10032
3.31417	-4.10748
3.32083	-4.12273
3.3275	-4.1399
3.33417	-4.15516
3.34083	-4.16327
3.3475	-4.16422
3.35417	-4.15802
3.36083	-4.1461
3.3675	-4.13704
3.37417	-4.13465
3.38083	-4.14085
3.3875	-4.14801
3.39417	-4.14944
3.40083	-4.14658
3.4075	-4.14085
3.41417	-4.13656
3.42083	-4.13132
3.4275	-4.12607
3.43417	-4.12512
3.44083	-4.12607
3.4475	-4.13132
3.45417	-4.13465
3.46083	-4.13561
3.4675	-4.13704
3.47417	-4.13799
3.48083	-4.13942
3.4875	-4.14085
3.49417	-4.14562
3.50083	-4.15659
3.5075	-4.17089
3.51417	-4.18282
3.52083	-4.18758
3.5275	-4.18139
3.53417	-4.16708
3.54083	-4.14896
3.5475	-4.13322
3.55417	-4.12703
3.56083	-4.1337
3.5675	-4.14848
3.57417	-4.1604
3.58083	-4.16327
3.5875	-4.15707
3.59417	-4.1461
3.60083	-4.13609
3.6075	-4.12989
3.61417	-4.13084
3.62083	-4.13704
3.6275	-4.14896
3.63417	-4.1585
3.64083	-4.15897
3.6475	-4.15421
3.65417	-4.15277
3.66083	-4.15611
3.6675	-4.16088
3.67417	-4.16708
3.68083	-4.17471
3.6875	-4.17995
3.69417	-4.17852
3.70083	-4.17042
3.7075	-4.15564
3.71417	-4.1399
3.72083	-4.12941
3.7275	-4.1256
3.73417	-4.1213
3.74083	-4.11844
3.7475	-4.12226
3.75417	-4.1337
3.76083	-4.14467
3.7675	-4.14896
3.77417	-4.15277
3.78083	-4.15897
3.7875	-4.1666
3.79417	-4.16708
3.80083	-4.15993
3.8075	-4.15373
3.81417	-4.1523
3.82083	-4.15373
3.8275	-4.15134
3.83417	-4.14562
3.84083	-4.14276
3.8475	-4.14419
3.85417	-4.14228
3.86083	-4.13465
3.8675	-4.12273
3.87417	-4.11749
3.88083	-4.1151
3.8875	-4.11177
3.89417	-4.10748
3.90083	-4.10986
3.9075	-4.12178
3.91417	-4.13322
3.92083	-4.13799
3.9275	-4.1399
3.93417	-4.14562
3.94083	-4.15134
3.9475	-4.1523
3.95417	-4.14848
3.96083	-4.14753
3.9675	-4.14991
3.97417	-4.14848
3.98083	-4.14324
3.9875	-4.13799
3.99417	-4.13799
4.00083	-4.14133
4.0075	-4.14181
4.01417	-4.14276
4.02083	-4.14181
4.0275	-4.14324
4.03417	-4.14658
4.04083	-4.15182
4.0475	-4.15897
4.05417	-4.16613
4.06083	-4.17089
4.0675	-4.17185
4.07417	-4.16756
4.08083	-4.16088
4.0875	-4.15516
4.09417	-4.14753
4.10083	-4.13752
4.1075	-4.12416
4.11417	-4.11129
4.12083	-4.10318
4.1275	-4.10032
4.13417	-4.10652
4.14083	-4.11987
4.1475	-4.14038
4.15417	-4.16088
4.16083	-4.17614
4.1675	-4.18377
4.17417	-4.18091
4.18083	-4.17233
4.1875	-4.16136
4.19417	-4.15277
4.20083	-4.14562
4.2075	-4.13752
4.21417	-4.13132
4.22083	-4.12798
4.2275	-4.12607
4.23417	-4.12226
4.24083	-4.11892
4.2475	-4.1213
4.25417	-4.13322
4.26083	-4.14801
4.2675	-4.16231
4.27417	-4.17662
4.28083	-4.19044
4.2875	-4.19807
4.29417	-4.19855
4.30083	-4.19712
4.3075	-4.19474
4.31417	-4.18949
4.32083	-4.18329
4.3275	-4.18234
4.33417	-4.18282
4.34083	-4.17709
4.3475	-4.16565
4.35417	-4.1523
4.36083	-4.13895
4.3675	-4.1256
4.37417	-4.11129
4.38083	-4.10414
4.3875	-4.107
4.39417	-4.11463
4.40083	-4.12464
4.4075	-4.13227
4.41417	-4.14181
4.42083	-4.14848
4.4275	-4.15087
4.43417	-4.15277
4.44083	-4.15754
4.4475	-4.16327
4.45417	-4.17042
4.46083	-4.17757
4.4675	-4.18186
4.47417	-4.17995
4.48083	-4.17233
4.4875	-4.16517
4.49417	-4.15611
4.50083	-4.1461
4.5075	-4.13656
4.51417	-4.13179
4.52083	-4.12989
4.5275	-4.12703
4.53417	-4.12226
4.54083	-4.12273
4.5475	-4.12798
4.55417	-4.12846
4.56083	-4.12607
4.5675	-4.12273
4.57417	-4.1256
4.58083	-4.1256
4.5875	-4.12464
4.59417	-4.12798
4.60083	-4.13322
4.6075	-4.13704
4.61417	-4.12846
4.62083	-4.11797
4.6275	-4.10938
4.63417	-4.10604
4.64083	-4.107
4.6475	-4.10891
4.65417	-4.11749
4.66083	-4.12846
4.6675	-4.13799
4.67417	-4.14324
4.68083	-4.14848
4.6875	-4.15564
4.69417	-4.1647
4.70083	-4.16851
4.7075	-4.16517
4.71417	-4.15707
4.72083	-4.14848
4.7275	-4.13942
4.73417	-4.13418
4.74083	-4.13513
4.7475	-4.14228
4.75417	-4.14801
4.76083	-4.14896
4.7675	-4.15277
4.77417	-4.15564
4.78083	-4.15468
4.7875	-4.14658
4.79417	-4.13942
4.80083	-4.13418
4.8075	-4.1275
4.81417	-4.12226
4.82083	-4.1194
4.8275	-4.12369
4.83417	-4.13036
4.84083	-4.1399
4.8475	-4.14801
4.85417	-4.15134
4.86083	-4.15134
4.8675	-4.14705
4.87417	-4.14228
4.88083	-4.13322
4.8875	-4.11987
4.89417	-4.10604
4.90083	-4.09269
4.9075	-4.08792
4.91417	-4.08936
4.92083	-4.09937
4.9275	-4.1132
4.93417	-4.12798
4.94083	-4.14419
4.9475	-4.15802
4.95417	-4.16565
4.96083	-4.16183
4.9675	-4.14848
4.97417	-4.13227
4.98083	-4.11892
4.9875	-4.10891
4.99417	-4.10223
5.00083	-4.09985
5.0075	-4.10604
5.01417	-4.11892
5.02083	-4.13561
5.0275	-4.15039
5.03417	-4.16231
5.04083	-4.17233
5.0475	-4.17852
5.05417	-4.17852
5.06083	-4.17233
5.0675	-4.1647
5.07417	-4.1604
5.08083	-4.15564
5.0875	-4.14705
5.09417	-4.13513
5.10083	-4.12083
5.1075	-4.10604
5.11417	-4.09412
5.12083	-4.08936
5.1275	-4.09174
5.13417	-4.09842
5.14083	-4.10938
5.1475	-4.12226
5.15417	-4.12941
5.16083	-4.13036
5.1675	-4.13036
5.17417	-4.13036
5.18083	-4.12703
5.1875	-4.12035
5.19417	-4.11749
5.20083	-4.11606
5.2075	-4.11224
5.21417	-4.10557
5.22083	-4.10032
5.2275	-4.09889
5.23417	-4.09603
5.24083	-4.09222
5.2475	-4.09126
5.25417	-4.0946
5.26083	-4.10032
5.2675	-4.09937
5.27417	-4.09365
5.28083	-4.09031
5.2875	-4.09174
5.29417	-4.09317
5.30083	-4.09746
5.3075	-4.11081
5.31417	-4.12989
5.32083	-4.14324
5.3275	-4.1461
5.33417	-4.14944
5.34083	-4.15325
5.3475	-4.15516
5.35417	-4.15134
5.36083	-4.14896
5.3675	-4.15087
5.37417	-4.14801
5.38083	-4.13704
5.3875	-4.12273
5.39417	-4.11081
5.40083	-4.10318
5.4075	-4.09985
5.41417	-4.10271
5.42083	-4.11272
5.4275	-4.12321
5.43417	-4.13465
5.44083	-4.14419
5.4475	-4.14801
5.45417	-4.14896
5.46083	-4.15087
5.4675	-4.15707
5.47417	-4.15802
5.48083	-4.15325
5.4875	-4.14467
5.49417	-4.1337
5.50083	-4.12178
5.5075	-4.10986
5.51417	-4.10414
5.52083	-4.10366
5.5275	-4.10938
5.53417	-4.1151
5.54083	-4.11844
5.5475	-4.12178
5.55417	-4.12941
5.56083	-4.14371
5.5675	-4.15754
5.57417	-4.16708
5.58083	-4.17328
5.5875	-4.17471
5.59417	-4.16946
5.60083	-4.15897
5.6075	-4.14562
5.61417	-4.13513
5.62083	-4.12941
5.6275	-4.12607
5.63417	-4.12226
5.64083	-4.11654
5.6475	-4.11415
5.65417	-4.11367
5.66083	-4.11177
5.6675	-4.10795
5.67417	-4.10604
5.68083	-4.10604
5.6875	-4.10986
5.69417	-4.11844
5.70083	-4.13179
5.7075	-4.14753
5.71417	-4.15945
5.72083	-4.16994
5.7275	-4.17566
5.73417	-4.17757
5.74083	-4.17852
5.7475	-4.18139
5.75417	-4.1852
5.76083	-4.18472
5.7675	-4.18234
5.77417	-4.17662
5.78083	-4.16756
5.7875	-4.15134
5.79417	-4.13561
5.80083	-4.12512
5.8075	-4.11892
5.81417	-4.11749
5.82083	-4.11606
5.8275	-4.11272
5.83417	-4.10795
5.84083	-4.10795
5.8475	-4.11701
5.85417	-4.12846
5.86083	-4.13847
5.8675	-4.14944
5.87417	-4.16088
5.88083	-4.16327
5.8875	-4.15277
5.89417	-4.13179
5.90083	-4.11224
5.9075	-4.09985
5.91417	-4.09698
5.92083	-4.09794
5.9275	-4.09889
5.93417	-4.10557
5.94083	-4.12178
5.9475	-4.13561
5.95417	-4.13752
5.96083	-4.13513
5.9675	-4.13847
5.97417	-4.14371
5.98083	-4.14371
5.9875	-4.1399
5.99417	-4.13895
6.00083	-4.13942
6.0075	-4.13942
6.01417	-4.14038
6.02083	-4.14085
6.0275	-4.14371
6.03417	-4.1461
6.04083	-4.14944
6.0475	-4.15087
6.05417	-4.14991
6.06083	-4.14419
6.0675	-4.13704
6.07417	-4.13179
6.08083	-4.13084
6.0875	-4.12893
6.09417	-4.12512
6.10083	-4.12178
6.1075	-4.12083
6.11417	-4.11749
6.12083	-4.11081
6.1275	-4.10938
6.13417	-4.11701
6.14083	-4.12941
6.1475	-4.13942
6.15417	-4.14848
6.16083	-4.15564
6.1675	-4.15897
6.17417	-4.15611
6.18083	-4.15039
6.1875	-4.14276
6.19417	-4.13179
6.20083	-4.1194
6.2075	-4.10843
6.21417	-4.09508
6.22083	-4.07934
6.2275	-4.06885
6.23417	-4.06599
6.24083	-4.0679
6.2475	-4.07076
6.25417	-4.07791
6.26083	-4.09412
6.2675	-4.11749
6.27417	-4.14181
6.28083	-4.15897
6.2875	-4.16946
6.29417	-4.17662
6.30083	-4.18043
6.3075	-4.17757
6.31417	-4.17376
6.32083	-4.17519
6.3275	-4.17995
6.33417	-4.17995
6.34083	-4.17137
6.3475	-4.15945
6.35417	-4.14944
6.36083	-4.14371
6.3675	-4.13942
6.37417	-4.13275
6.38083	-4.12703
6.3875	-4.12798
6.39417	-4.12941
6.40083	-4.12512
6.4075	-4.12083
6.41417	-4.12512
6.42083	-4.13322
6.4275	-4.13465
6.43417	-4.13132
6.44083	-4.12989
6.4475	-4.12798
6.45417	-4.12035
6.46083	-4.10891
6.4675	-4.09651
6.47417	-4.08554
6.48083	-4.07791
6.4875	-4.08173
6.49417	-4.0946
6.50083	-4.11224
6.5075	-4.13132
6.51417	-4.15182
6.52083	-4.17042
6.5275	-4.18139
6.53417	-4.18472
6.54083	-4.18282
6.5475	-4.17948
6.55417	-4.17423
6.56083	-4.16851
6.5675	-4.1604
6.57417	-4.15134
6.58083	-4.14515
6.5875	-4.14228
6.59417	-4.14276
6.60083	-4.14324
6.6075	-4.14371
6.61417	-4.14467
6.62083	-4.14848
6.6275	-4.1523
6.63417	-4.15277
6.64083	-4.14944
6.6475	-4.14515
6.65417	-4.14276
6.66083	-4.14181
6.6675	-4.14228
6.67417	-4.14228
6.68083	-4.13656
6.6875	-4.13084
6.69417	-4.12464
6.70083	-4.11749
6.7075	-4.10509
6.71417	-4.09269
6.72083	-4.08888
6.7275	-4.0884
6.73417	-4.08888
6.74083	-4.09031
6.7475	-4.09651
6.75417	-4.10271
6.76083	-4.10271
6.7675	-4.1008
6.77417	-4.09603
6.78083	-4.09031
6.7875	-4.08649
6.79417	-4.09412
6.80083	-4.11463
6.8075	-4.1337
6.81417	-4.14324
6.82083	-4.14276
6.8275	-4.14133
6.83417	-4.14085
6.84083	-4.13847
6.8475	-4.13609
6.85417	-4.13799
6.86083	-4.14419
6.8675	-4.1461
6.87417	-4.14181
6.88083	-4.1337
6.8875	-4.12798
6.89417	-4.12083
6.90083	-4.1132
6.9075	-4.10557
6.91417	-4.09603
6.92083	-4.08554
6.9275	-4.07696
6.93417	-4.07362
6.94083	-4.07171
6.9475	-4.07314
6.95417	-4.07791
6.96083	-4.08459
6.9675	-4.08983
6.97417	-4.09937
6.98083	-4.11749
6.9875	-4.13656
6.99417	-4.14467
7.00083	-4.14276
7.0075	-4.13465
7.01417	-4.12273
7.02083	-4.10986
7.0275	-4.09746
7.03417	-4.09031
7.04083	-4.09126
7.0475	-4.09937
7.05417	-4.10986
7.06083	-4.11606
7.0675	-4.12369
7.07417	-4.13179
7.08083	-4.13799
7.0875	-4.13799
7.09417	-4.13227
7.10083	-4.12416
7.1075	-4.11367
7.11417	-4.10557
7.12083	-4.10223
7.1275	-4.10175
7.13417	-4.10271
7.14083	-4.10128
7.1475	-4.09508
7.15417	-4.0822
7.16083	-4.07076
7.1675	-4.07028
7.17417	-4.0822
7.18083	-4.1008
7.1875	-4.11749
7.19417	-4.13084
7.20083	-4.13465
7.2075	-4.1256
7.21417	-4.10652
7.22083	-4.08411
7.2275	-4.06933
7.23417	-4.06408
7.24083	-4.06408
7.2475	-4.06981
7.25417	-4.07457
7.26083	-4.07648
7.2675	-4.07314
7.27417	-4.07076
7.28083	-4.07457
7.2875	-4.07791
7.29417	-4.07553
7.30083	-4.06885
7.3075	-4.0617
7.31417	-4.05407
7.32083	-4.04453
7.3275	-4.03452
7.33417	-4.02927
7.34083	-4.03309
7.3475	-4.03976
7.35417	-4.04644
7.36083	-4.0493
7.3675	-4.05359
7.37417	-4.06122
7.38083	-4.0679
7.3875	-4.06885
7.39417	-4.06122
7.40083	-4.05359
7.4075	-4.0493
7.41417	-4.04692
7.42083	-4.04692
7.4275	-4.05169
7.43417	-4.06075
7.44083	-4.06313
7.4475	-4.05645
7.45417	-4.04406
7.46083	-4.0288
7.4675	-4.0164
7.47417	-4.00448
7.48083	-3.9959
7.4875	-3.99494
7.49417	-4.00257
7.50083	-4.01354
7.5075	-4.01688
7.51417	-4.0164
7.52083	-4.01831
7.5275	-4.02451
7.53417	-4.02737
7.54083	-4.02308
7.5475	-4.0164
7.55417	-4.00972
7.56083	-4.00162
7.5675	-3.98731
7.57417	-3.97682
7.58083	-3.97825
7.5875	-3.99017
7.59417	-4.00114
7.60083	-4.00782
7.6075	-4.0102
7.61417	-4.00352
7.62083	-3.98827
7.6275	-3.9711
7.63417	-3.96109
7.64083	-3.95203
7.6475	-3.94106
7.65417	-3.93009
7.66083	-3.92151
7.6675	-3.9134
7.67417	-3.901
7.68083	-3.88908
7.6875	-3.88002
7.69417	-3.87669
7.70083	-3.87669
7.7075	-3.8805
7.71417	-3.88384
7.72083	-3.88813
7.7275	-3.89528
7.73417	-3.9053
7.74083	-3.91722
7.7475	-3.92914
7.75417	-3.94297
7.76083	-3.95584
7.7675	-3.9649
7.77417	-3.96538
7.78083	-3.95966
7.7875	-3.94917
7.79417	-3.93867
7.80083	-3.93486
7.8075	-3.9382
7.81417	-3.9444
7.82083	-3.9463
7.8275	-3.94535
7.83417	-3.94344
7.84083	-3.93963
7.8475	-3.93295
7.85417	-3.92532
7.86083	-3.92675
7.8675	-3.93772
7.87417	-3.9506
7.88083	-3.96109
7.8875	-3.96729
7.89417	-3.97873
7.90083	-3.98874
7.9075	-3.99208
7.91417	-3.98827
7.92083	-3.98684
7.9275	-3.99065
7.93417	-3.99113
7.94083	-3.98779
7.9475	-3.98064
7.95417	-3.97825
7.96083	-3.97825
7.9675	-3.97587
7.97417	-3.97348
7.98083	-3.97396
7.9875	-3.98445
7.99417	-3.99923
8.00083	-4.01211
8.0075	-4.02021
8.01417	-4.02737
8.02083	-4.0307
8.0275	-4.02832
8.03417	-4.02069
8.04083	-4.01211
8.0475	-4.00591
8.05417	-4.00209
8.06083	-4.004
8.0675	-4.00925
8.07417	-4.01735
8.08083	-4.02594
8.0875	-4.03404
8.09417	-4.04215
8.10083	-4.04882
8.1075	-4.05359
8.11417	-4.05884
8.12083	-4.0679
8.1275	-4.07457
8.13417	-4.07505
8.14083	-4.06694
8.1475	-4.05788
8.15417	-4.05073
8.16083	-4.0431
8.1675	-4.04072
8.17417	-4.04978
8.18083	-4.07267
8.1875	-4.09603
8.19417	-4.11034
8.20083	-4.11367
8.2075	-4.10748
8.21417	-4.09698
8.22083	-4.08316
8.2275	-4.07457
8.23417	-4.07457
8.24083	-4.08649
8.2475	-4.107
8.25417	-4.12655
8.26083	-4.13752
8.2675	-4.13656
8.27417	-4.12798
8.28083	-4.11463
8.2875	-4.09794
8.29417	-4.08268
8.30083	-4.076
8.3075	-4.08125
8.31417	-4.09603
8.32083	-4.11558
8.3275	-4.13227
8.33417	-4.14038
8.34083	-4.14085
8.3475	-4.13465
8.35417	-4.12798
8.36083	-4.12512
8.3675	-4.12607
8.37417	-4.13084
8.38083	-4.13752
8.3875	-4.14467
8.39417	-4.15277
8.40083	-4.15897
8.4075	-4.16422
8.41417	-4.16994
8.42083	-4.17471
8.4275	-4.17662
8.43417	-4.17423
8.44083	-4.17042
8.4475	-4.16946
8.45417	-4.16994
8.46083	-4.17328
8.4675	-4.18043
8.47417	-4.18758
8.48083	-4.19044
8.4875	-4.18568
8.49417	-4.17709
8.50083	-4.16851
8.5075	-4.15564
8.51417	-4.14038
8.52083	-4.12798
8.5275	-4.12464
8.53417	-4.1275
8.54083	-4.12941
8.5475	-4.1337
8.55417	-4.14228
8.56083	-4.15325
8.5675	-4.1604
8.57417	-4.16231
8.58083	-4.15897
8.5875	-4.15373
8.59417	-4.14896
8.60083	-4.14371
8.6075	-4.14085
8.61417	-4.13847
8.62083	-4.13895
8.6275	-4.13513
8.63417	-4.12941
8.64083	-4.1213
8.6475	-4.11081
8.65417	-4.1008
8.66083	-4.09174
8.6675	-4.0884
8.67417	-4.08363
8.68083	-4.07696
8.6875	-4.07171
8.69417	-4.07362
8.70083	-4.07934
8.7075	-4.08697
8.71417	-4.09889
8.72083	-4.11987
8.7275	-4.14038
8.73417	-4.14801
8.74083	-4.14515
8.7475	-4.13752
8.75417	-4.13132
8.76083	-4.12369
8.7675	-4.11749
8.77417	-4.11844
8.78083	-4.12607
8.7875	-4.13704
8.79417	-4.13942
8.80083	-4.13275
8.8075	-4.12083
8.81417	-4.10938
8.82083	-4.10175
8.8275	-4.09794
8.83417	-4.10318
8.84083	-4.11463
8.8475	-4.12655
8.85417	-4.14085
8.86083	-4.15421
8.8675	-4.1604
8.87417	-4.15611
8.88083	-4.14991
8.8875	-4.14896
8.89417	-4.15039
8.90083	-4.15087
8.9075	-4.15754
8.91417	-4.16708
8.92083	-4.17423
8.9275	-4.17376
8.93417	-4.17328
8.94083	-4.17805
8.9475	-4.18234
8.95417	-4.18663
8.96083	-4.18949
8.9675	-4.19235
8.97417	-4.18615
8.98083	-4.17328
8.9875	-4.15707
8.99417	-4.14324
9.00083	-4.13275
9.0075	-4.12655
9.01417	-4.1275
9.02083	-4.13227
9.0275	-4.13656
9.03417	-4.13847
9.04083	-4.14085
9.0475	-4.14515
9.05417	-4.14944
9.06083	-4.15134
9.0675	-4.1523
9.07417	-4.15659
9.08083	-4.16613
9.0875	-4.17709
9.09417	-4.1852
9.10083	-4.18806
9.1075	-4.18615
9.11417	-4.18186
9.12083	-4.17519
9.1275	-4.17042
9.13417	-4.16708
9.14083	-4.16851
9.1475	-4.1728
9.15417	-4.17852
9.16083	-4.18091
9.1675	-4.17757
9.17417	-4.17662
9.18083	-4.18043
9.1875	-4.19092
9.19417	-4.1995
9.20083	-4.20666
9.2075	-4.21619
9.21417	-4.22287
9.22083	-4.22668
9.2275	-4.22478
9.23417	-4.22287
9.24083	-4.22764
9.2475	-4.23288
9.25417	-4.23527
9.26083	-4.23479
9.2675	-4.23622
9.27417	-4.23813
9.28083	-4.23336
9.2875	-4.22525
9.29417	-4.22096
9.30083	-4.2181
9.3075	-4.21715
9.31417	-4.21762
9.32083	-4.22239
9.3275	-4.22907
9.33417	-4.23813
9.34083	-4.2448
9.3475	-4.24623
9.35417	-4.24671
9.36083	-4.24528
9.3675	-4.23956
9.37417	-4.23241
9.38083	-4.22907
9.3875	-4.22621
9.39417	-4.21858
9.40083	-4.20856
9.4075	-4.2038
9.41417	-4.19617
9.42083	-4.18711
9.4275	-4.18425
9.43417	-4.1914
9.44083	-4.20189
9.4475	-4.20332
9.45417	-4.20189
9.46083	-4.20046
9.4675	-4.1995
9.47417	-4.20046
9.48083	-4.20475
9.4875	-4.22049
9.49417	-4.24099
9.50083	-4.26197
9.5075	-4.2758
9.51417	-4.27914
9.52083	-4.27914
9.5275	-4.27675
9.53417	-4.27294
9.54083	-4.26435
9.5475	-4.25911
9.55417	-4.26245
9.56083	-4.26579
9.5675	-4.26388
9.57417	-4.25911
9.58083	-4.25959
9.5875	-4.26149
9.59417	-4.2572
9.60083	-4.25005
9.6075	-4.24576
9.61417	-4.24767
9.62083	-4.25243
9.6275	-4.25768
9.63417	-4.26769
9.64083	-4.28057
9.6475	-4.2901
9.65417	-4.28963
9.66083	-4.28629
9.6675	-4.28629
9.67417	-4.28677
9.68083	-4.28677
9.6875	-4.2882
9.69417	-4.29106
9.70083	-4.28724
9.7075	-4.27485
9.71417	-4.26102
9.72083	-4.2448
9.7275	-4.22955
9.73417	-4.21476
9.74083	-4.20809
9.7475	-4.20856
9.75417	-4.21429
9.76083	-4.22478
9.7675	-4.23765
9.77417	-4.25482
9.78083	-4.26912
9.7875	-4.27485
9.79417	-4.26912
9.80083	-4.2572
9.8075	-4.24671
9.81417	-4.23956
9.82083	-4.24051
9.8275	-4.24957
9.83417	-4.26197
9.84083	-4.27532
9.8475	-4.282
9.85417	-4.28104
9.86083	-4.27675
9.8675	-4.27341
9.87417	-4.27341
9.88083	-4.27485
9.8875	-4.28104
9.89417	-4.29106
9.90083	-4.29678
9.9075	-4.2901
9.91417	-4.27532
9.92083	-4.25959
9.9275	-4.24671
9.93417	-4.23622
9.94083	-4.23145
9.9475	-4.23622
9.95417	-4.24242
9.96083	-4.24433
9.9675	-4.24051
9.97417	-4.23574
9.98083	-4.22716
9.9875	-4.21286
9.99417	-4.20284
10.0008	-4.20141
10.0075	-4.20713
10.0142	-4.20952
10.0208	-4.21333
10.0275	-4.22192
10.0342	-4.22907
10.0408	-4.23098
10.0475	-4.23193
10.0542	-4.24099
10.0608	-4.251
10.0675	-4.2572
10.0742	-4.26149
10.0808	-4.27246
10.0875	-4.28343
10.0942	-4.2901
10.1008	-4.29296
10.1075	-4.29583
10.1142	-4.30012
10.1208	-4.30393
10.1275	-4.30822
10.1342	-4.30775
10.1408	-4.30155
10.1475	-4.29296
10.1542	-4.28629
10.1608	-4.27818
10.1675	-4.2634
10.1742	-4.24433
10.1808	-4.23098
10.1875	-4.22859
10.1942	-4.23145
10.2008	-4.23288
10.2075	-4.23813
10.2142	-4.25196
10.2208	-4.27294
10.2275	-4.28724
10.2342	-4.29106
10.2408	-4.29583
10.2475	-4.29964
10.2542	-4.29869
10.2608	-4.28867
10.2675	-4.27818
10.2742	-4.27437
10.2808	-4.27103
10.2875	-4.26722
10.2942	-4.26483
10.3008	-4.26912
10.3075	-4.27771
10.3142	-4.28152
10.3208	-4.28009
10.3275	-4.27532
10.3342	-4.27103
10.3408	-4.26579
10.3475	-4.25911
10.3542	-4.25959
10.3608	-4.26912
10.3675	-4.28295
10.3742	-4.29535
10.3808	-4.30536
10.3875	-4.31395
10.3942	-4.32158
10.4008	-4.32634
10.4075	-4.3292
10.4142	-4.33207
10.4208	-4.33588
10.4275	-4.33826
10.4342	-4.33016
10.4408	-4.31299
10.4475	-4.30202
10.4542	-4.30155
10.4608	-4.29964
10.4675	-4.29106
10.4742	-4.28581
10.4808	-4.29153
10.4875	-4.29296
10.4942	-4.28343
10.5008	-4.27532
10.5075	-4.27628
10.5142	-4.28295
10.5208	-4.28534
10.5275	-4.28629
10.5342	-4.2901
10.5408	-4.29726
10.5475	-4.30346
10.5542	-4.30775
10.5608	-4.31252
10.5675	-4.31633
10.5742	-4.31538
10.5808	-4.30536
10.5875	-4.29487
10.5942	-4.28867
10.6008	-4.28724
10.6075	-4.28677
10.6142	-4.28772
10.6208	-4.2901
10.6275	-4.28772
10.6342	-4.27723
10.6408	-4.26292
10.6475	-4.25196
10.6542	-4.24576
10.6608	-4.24767
10.6675	-4.25816
10.6742	-4.27628
10.6808	-4.29583
10.6875	-4.31061
10.6942	-4.31442
10.7008	-4.30536
10.7075	-4.29153
10.7142	-4.27866
10.7208	-4.26626
10.7275	-4.25911
10.7342	-4.26435
10.7408	-4.282
10.7475	-4.29678
10.7542	-4.30489
10.7608	-4.30632
10.7675	-4.30965
10.7742	-4.31204
10.7808	-4.31299
10.7875	-4.31681
10.7942	-4.32014
10.8008	-4.32301
10.8075	-4.31728
10.8142	-4.30489
10.8208	-4.2901
10.8275	-4.27866
10.8342	-4.27198
10.8408	-4.27008
10.8475	-4.27246
10.8542	-4.27389
10.8608	-4.26865
10.8675	-4.25673
10.8742	-4.24623
10.8808	-4.24337
10.8875	-4.2491
10.8942	-4.26388
10.9008	-4.28343
10.9075	-4.30393
10.9142	-4.31776
10.9208	-4.32587
10.9275	-4.32825
10.9342	-4.3273
10.9408	-4.32301
10.9475	-4.31681
10.9542	-4.30727
10.9608	-4.2963
10.9675	-4.28724
10.9742	-4.28104
10.9808	-4.27723
10.9875	-4.2758
10.9942	-4.2758
11.0008	-4.27485
11.0075	-4.27532
11.0142	-4.28247
11.0208	-4.29296
11.0275	-4.30489
11.0342	-4.31728
11.0408	-4.32825
11.0475	-4.33397
11.0542	-4.33016
11.0608	-4.32682
11.0675	-4.32396
11.0742	-4.32634
11.0808	-4.3292
11.0875	-4.32777
11.0942	-4.32014
11.1008	-4.30775
11.1075	-4.29726
11.1142	-4.28772
11.1208	-4.282
11.1275	-4.28295
11.1342	-4.29106
11.1408	-4.30489
11.1475	-4.31728
11.1542	-4.3273
11.1608	-4.33397
11.1675	-4.33445
11.1742	-4.32968
11.1808	-4.32301
11.1875	-4.3211
11.1942	-4.31824
11.2008	-4.31299
11.2075	-4.30775
11.2142	-4.30727
11.2208	-4.3087
11.2275	-4.30775
11.2342	-4.30679
11.2408	-4.30346
11.2475	-4.29487
11.2542	-4.28057
11.2608	-4.26579
11.2675	-4.25386
11.2742	-4.24671
11.2808	-4.24767
11.2875	-4.26435
11.2942	-4.29296
11.3008	-4.32205
11.3075	-4.34446
11.3142	-4.35638
11.3208	-4.36211
11.3275	-4.35829
11.3342	-4.34923
11.3408	-4.34208
11.3475	-4.33826
11.3542	-4.33826
11.3608	-4.33588
11.3675	-4.32825
11.3742	-4.31776
11.3808	-4.30918
11.3875	-4.30584
11.3942	-4.30202
11.4008	-4.29678
11.4075	-4.29153
11.4142	-4.28629
11.4208	-4.27866
11.4275	-4.26722
11.4342	-4.2572
11.4408	-4.25148
11.4475	-4.25482
11.4542	-4.26674
11.4608	-4.28343
11.4675	-4.30059
11.4742	-4.31824
11.4808	-4.3354
11.4875	-4.34542
11.4942	-4.34256
11.5008	-4.3335
11.5075	-4.3273
11.5142	-4.32539
11.5208	-4.32539
11.5275	-4.32491
11.5342	-4.32491
11.5408	-4.32444
11.5475	-4.31633
11.5542	-4.30346
11.5608	-4.28867
11.5675	-4.27818
11.5742	-4.26865
11.5808	-4.25816
11.5875	-4.25577
11.5942	-4.25911
11.6008	-4.2696
11.6075	-4.27961
11.6142	-4.28915
11.6208	-4.30107
11.6275	-4.31204
11.6342	-4.31728
11.6408	-4.31538
11.6475	-4.31538
11.6542	-4.32158
11.6608	-4.32539
11.6675	-4.31919
11.6742	-4.30727
11.6808	-4.2963
11.6875	-4.28963
11.6942	-4.28152
11.7008	-4.27294
11.7075	-4.26722
11.7142	-4.26865
11.7208	-4.27628
11.7275	-4.28343
11.7342	-4.29058
11.7408	-4.29964
11.7475	-4.31204
11.7542	-4.32396
11.7608	-4.33159
11.7675	-4.33397
11.7742	-4.33159
11.7808	-4.32396
11.7875	-4.31252
11.7942	-4.30202
11.8008	-4.29487
11.8075	-4.29153
11.8142	-4.2882
11.8208	-4.28581
11.8275	-4.28581
11.8342	-4.28724
11.8408	-4.2901
11.8475	-4.2882
11.8542	-4.28677
11.8608	-4.2901
11.8675	-4.29773
11.8742	-4.30346
11.8808	-4.30393
11.8875	-4.30918
11.8942	-4.3211
11.9008	-4.33159
11.9075	-4.33683
11.9142	-4.3416
11.9208	-4.34637
11.9275	-4.3478
11.9342	-4.34208
11.9408	-4.33302
11.9475	-4.32444
11.9542	-4.31824
11.9608	-4.31347
11.9675	-4.30679
11.9742	-4.29726
11.9808	-4.29344
11.9875	-4.30155
11.9942	-4.31395
12.0008	-4.32682
12.0075	-4.33731
12.0142	-4.35066
12.0208	-4.35591
12.0275	-4.35209
12.0342	-4.34303
12.0408	-4.33493
12.0475	-4.3335
12.0542	-4.3335
12.0608	-4.3335
12.0675	-4.32968
12.0742	-4.3211
12.0808	-4.31156
12.0875	-4.30059
12.0942	-4.29201
12.1008	-4.2882
12.1075	-4.29153
12.1142	-4.29726
12.1208	-4.29964
12.1275	-4.29821
12.1342	-4.29869
12.1408	-4.30393
12.1475	-4.30632
12.1542	-4.30441
12.1608	-4.30059
12.1675	-4.30441
12.1742	-4.31204
12.1808	-4.31776
12.1875	-4.32062
12.1942	-4.32491
12.2008	-4.33493
12.2075	-4.34494
12.2142	-4.34923
12.2208	-4.34303
12.2275	-4.33016
12.2342	-4.31395
12.2408	-4.30155
12.2475	-4.28867
12.2542	-4.27485
12.2608	-4.26531
12.2675	-4.26674
12.2742	-4.27723
12.2808	-4.28438
12.2875	-4.28629
12.2942	-4.28915
12.3008	-4.29726
12.3075	-4.30679
12.3142	-4.30918
12.3208	-4.30584
12.3275	-4.30346
12.3342	-4.3025
12.3408	-4.29964
12.3475	-4.29058
12.3542	-4.28581
12.3608	-4.28534
12.3675	-4.28438
12.3742	-4.27866
12.3808	-4.27151
12.3875	-4.26769
12.3942	-4.26579
12.4008	-4.26483
12.4075	-4.26722
12.4142	-4.27723
12.4208	-4.29344
12.4275	-4.30965
12.4342	-4.32158
12.4408	-4.32873
12.4475	-4.33159
12.4542	-4.32825
12.4608	-4.31728
12.4675	-4.30059
12.4742	-4.28343
12.4808	-4.27008
12.4875	-4.25768
12.4942	-4.2491
12.5008	-4.24719
12.5075	-4.25577
12.5142	-4.26722
12.5208	-4.27389
12.5275	-4.27866
12.5342	-4.28534
12.5408	-4.29296
12.5475	-4.2963
12.5542	-4.29726
12.5608	-4.3025
12.5675	-4.3087
12.5742	-4.3087
12.5808	-4.30346
12.5875	-4.30202
12.5942	-4.30441
12.6008	-4.30489
12.6075	-4.30346
12.6142	-4.30346
12.6208	-4.30822
12.6275	-4.31013
12.6342	-4.31299
12.6408	-4.3211
12.6475	-4.33111
12.6542	-4.3354
12.6608	-4.33207
12.6675	-4.33016
12.6742	-4.32682
12.6808	-4.31728
12.6875	-4.30536
12.6942	-4.29869
12.7008	-4.29869
12.7075	-4.30155
12.7142	-4.30632
12.7208	-4.31824
12.7275	-4.33588
12.7342	-4.35638
12.7408	-4.37355
12.7475	-4.38213
12.7542	-4.38643
12.7608	-4.38738
12.7675	-4.37927
12.7742	-4.36211
12.7808	-4.34351
12.7875	-4.33016
12.7942	-4.31919
12.8008	-4.30584
12.8075	-4.30107
12.8142	-4.30489
12.8208	-4.30965
12.8275	-4.30965
12.8342	-4.30822
12.8408	-4.30965
12.8475	-4.31252
12.8542	-4.31395
12.8608	-4.31585
12.8675	-4.31871
12.8742	-4.32014
12.8808	-4.32205
12.8875	-4.32444
12.8942	-4.32539
12.9008	-4.32301
12.9075	-4.32205
12.9142	-4.32539
12.9208	-4.32825
12.9275	-4.32491
12.9342	-4.31871
12.9408	-4.31633
12.9475	-4.31538
12.9542	-4.31252
12.9608	-4.30965
12.9675	-4.31204
12.9742	-4.32158
12.9808	-4.33064
12.9875	-4.33969
12.9942	-4.34446
13.0008	-4.34351
13.0075	-4.33969
13.0142	-4.33159
13.0208	-4.32396
13.0275	-4.31728
13.0342	-4.31252
13.0408	-4.30775
13.0475	-4.30155
13.0542	-4.29869
13.0608	-4.30107
13.0675	-4.30584
13.0742	-4.30918
13.0808	-4.31013
13.0875	-4.30965
13.0942	-4.30346
13.1008	-4.28915
13.1075	-4.27341
13.1142	-4.26579
13.1208	-4.26722
13.1275	-4.27485
13.1342	-4.2882
13.1408	-4.30679
13.1475	-4.31919
13.1542	-4.32205
13.1608	-4.31919
13.1675	-4.31061
13.1742	-4.29535
13.1808	-4.27675
13.1875	-4.26102
13.1942	-4.25053
13.2008	-4.24147
13.2075	-4.23574
13.2142	-4.23241
13.2208	-4.22335
13.2275	-4.20904
13.2342	-4.18758
13.2408	-4.16565
13.2475	-4.14562
13.2542	-4.13179
13.2608	-4.12703
13.2675	-4.12846
13.2742	-4.13227
13.2808	-4.13275
13.2875	-4.12941
13.2942	-4.12226
13.3008	-4.10795
13.3075	-4.08506
13.3142	-4.05884
13.3208	-4.03595
[truncated: 3,626 more rows]

## Sheet: 1A Subpanel SapA
Time (mins)	A280nm		B1_saposinA
0.0025	-3.34501		X- values (minutes) is converted to volume by multiplying with 0.4 mL per minute flow rate and Y-values (A280nm) are normalized by setting the highest value =1
0.00916667	-3.33595
0.0158333	-3.32832
0.0225	-3.32737
0.0291667	-3.33452
0.0358333	-3.3474
0.0425	-3.35741
0.0491667	-3.36123
0.0558333	-3.3617
0.0625	-3.35693
0.0691667	-3.34597
0.0758333	-3.33405
0.0825	-3.32689
0.0891667	-3.32355
0.0958333	-3.3226
0.1025	-3.32546
0.109167	-3.33357
0.115833	-3.33977
0.1225	-3.34501
0.129167	-3.35121
0.135833	-3.35503
0.1425	-3.35073
0.149167	-3.3412
0.155833	-3.335
0.1625	-3.33071
0.169167	-3.33023
0.175833	-3.33643
0.1825	-3.35026
0.189167	-3.36218
0.195833	-3.36647
0.2025	-3.37219
0.209167	-3.37839
0.215833	-3.38125
0.2225	-3.37887
0.229167	-3.37601
0.235833	-3.37839
0.2425	-3.37839
0.249167	-3.37648
0.255833	-3.37458
0.2625	-3.37744
0.269167	-3.38411
0.275833	-3.38793
0.2825	-3.38745
0.289167	-3.38173
0.295833	-3.37744
0.3025	-3.37458
0.309167	-3.37124
0.315833	-3.36742
0.3225	-3.36933
0.329167	-3.37982
0.335833	-3.39127
0.3425	-3.39603
0.349167	-3.39317
0.355833	-3.38793
0.3625	-3.37982
0.369167	-3.37076
0.375833	-3.36027
0.3825	-3.35455
0.389167	-3.34835
0.395833	-3.34406
0.4025	-3.34549
0.409167	-3.35121
0.415833	-3.35646
0.4225	-3.35979
0.429167	-3.36218
0.435833	-3.36599
0.4425	-3.36409
0.449167	-3.35884
0.455833	-3.35503
0.4625	-3.35455
0.469167	-3.36123
0.475833	-3.36885
0.4825	-3.37696
0.489167	-3.37982
0.495833	-3.37601
0.5025	-3.37172
0.509167	-3.37124
0.515833	-3.37362
0.5225	-3.37601
0.529167	-3.37887
0.535833	-3.3865
0.5425	-3.39413
0.549167	-3.39603
0.555833	-3.39127
0.5625	-3.38602
0.569167	-3.38554
0.575833	-3.38697
0.5825	-3.3927
0.589167	-3.40509
0.595833	-3.42607
0.6025	-3.44753
0.609167	-3.45469
0.615833	-3.45612
0.6225	-3.45039
0.629167	-3.44086
0.635833	-3.42512
0.6425	-3.40891
0.649167	-3.40176
0.655833	-3.39842
0.6625	-3.39842
0.669167	-3.39746
0.675833	-3.39174
0.6825	-3.37934
0.689167	-3.36838
0.695833	-3.36647
0.7025	-3.36885
0.709167	-3.37076
0.715833	-3.37553
0.7225	-3.38459
0.729167	-3.38888
0.735833	-3.38459
0.7425	-3.37791
0.749167	-3.37458
0.755833	-3.37362
0.7625	-3.37839
0.769167	-3.39079
0.775833	-3.40652
0.7825	-3.41797
0.789167	-3.42751
0.795833	-3.43943
0.8025	-3.45039
0.809167	-3.45945
0.815833	-3.46375
0.8225	-3.46565
0.829167	-3.46088
0.835833	-3.4523
0.8425	-3.44276
0.849167	-3.43657
0.855833	-3.4337
0.8625	-3.42989
0.869167	-3.42464
0.875833	-3.41177
0.8825	-3.39794
0.889167	-3.3884
0.895833	-3.38745
0.9025	-3.39508
0.909167	-3.40652
0.915833	-3.42131
0.9225	-3.43466
0.929167	-3.44324
0.935833	-3.44515
0.9425	-3.44372
0.949167	-3.44324
0.955833	-3.44706
0.9625	-3.44801
0.969167	-3.44467
0.975833	-3.43609
0.9825	-3.42751
0.989167	-3.42369
0.995833	-3.42178
1.0025	-3.42035
1.00917	-3.41654
1.01583	-3.41463
1.0225	-3.41463
1.02917	-3.41415
1.03583	-3.4132
1.0425	-3.41463
1.04917	-3.41845
1.05583	-3.42131
1.0625	-3.42178
1.06917	-3.4194
1.07583	-3.41558
1.0825	-3.41177
1.08917	-3.41272
1.09583	-3.41749
1.1025	-3.42512
1.10917	-3.43084
1.11583	-3.43561
1.1225	-3.43943
1.12917	-3.44372
1.13583	-3.44896
1.1425	-3.45182
1.14917	-3.45707
1.15583	-3.46279
1.1625	-3.47281
1.16917	-3.48139
1.17583	-3.48186
1.1825	-3.47948
1.18917	-3.47567
1.19583	-3.47614
1.2025	-3.47614
1.20917	-3.47233
1.21583	-3.46518
1.2225	-3.4585
1.22917	-3.45564
1.23583	-3.45087
1.2425	-3.44419
1.24917	-3.44038
1.25583	-3.4461
1.2625	-3.45945
1.26917	-3.47281
1.27583	-3.4833
1.2825	-3.49379
1.28917	-3.50714
1.29583	-3.52001
1.3025	-3.52335
1.30917	-3.51572
1.31583	-3.50237
1.3225	-3.48806
1.32917	-3.47281
1.33583	-3.45659
1.3425	-3.44753
1.34917	-3.44896
1.35583	-3.45898
1.3625	-3.4709
1.36917	-3.4833
1.37583	-3.49331
1.3825	-3.49855
1.38917	-3.4976
1.39583	-3.4976
1.4025	-3.4976
1.40917	-3.49283
1.41583	-3.48425
1.4225	-3.47376
1.42917	-3.46804
1.43583	-3.46422
1.4425	-3.45993
1.44917	-3.45612
1.45583	-3.45564
1.4625	-3.46184
1.46917	-3.47185
1.47583	-3.47519
1.4825	-3.47376
1.48917	-3.46613
1.49583	-3.45659
1.5025	-3.44419
1.50917	-3.42655
1.51583	-3.41129
1.5225	-3.4008
1.52917	-3.4008
1.53583	-3.40748
1.5425	-3.41702
1.54917	-3.43037
1.55583	-3.4461
1.5625	-3.46518
1.56917	-3.47996
1.57583	-3.48663
1.5825	-3.48568
1.58917	-3.48091
1.59583	-3.47805
1.6025	-3.47567
1.60917	-3.47567
1.61583	-3.47614
1.6225	-3.47805
1.62917	-3.47471
1.63583	-3.46994
1.6425	-3.46518
1.64917	-3.46327
1.65583	-3.46375
1.6625	-3.47233
1.66917	-3.49045
1.67583	-3.50618
1.6825	-3.51906
1.68917	-3.52621
1.69583	-3.53193
1.7025	-3.53241
1.70917	-3.52764
1.71583	-3.52383
1.7225	-3.51667
1.72917	-3.50761
1.73583	-3.49998
1.7425	-3.49712
1.74917	-3.49855
1.75583	-3.49474
1.7625	-3.48949
1.76917	-3.48473
1.77583	-3.48091
1.7825	-3.4771
1.78917	-3.4709
1.79583	-3.46708
1.8025	-3.46661
1.80917	-3.4709
1.81583	-3.4771
1.8225	-3.48139
1.82917	-3.48616
1.83583	-3.48711
1.8425	-3.48997
1.84917	-3.49665
1.85583	-3.50571
1.8625	-3.51286
1.86917	-3.51286
1.87583	-3.51095
1.8825	-3.50571
1.88917	-3.49331
1.89583	-3.47948
1.9025	-3.47233
1.90917	-3.47471
1.91583	-3.47662
1.9225	-3.47471
1.92917	-3.47614
1.93583	-3.47948
1.9425	-3.48139
1.94917	-3.47996
1.95583	-3.48425
1.9625	-3.50332
1.96917	-3.52144
1.97583	-3.52955
1.9825	-3.52716
1.98917	-3.52526
1.99583	-3.52573
2.0025	-3.51858
2.00917	-3.51095
2.01583	-3.50761
2.0225	-3.51143
2.02917	-3.5162
2.03583	-3.51667
2.0425	-3.51667
2.04917	-3.51667
2.05583	-3.52001
2.0625	-3.52383
2.06917	-3.52383
2.07583	-3.52335
2.0825	-3.51715
2.08917	-3.50857
2.09583	-3.4976
2.1025	-3.48949
2.10917	-3.48616
2.11583	-3.4852
2.1225	-3.48568
2.12917	-3.48854
2.13583	-3.4976
2.1425	-3.51048
2.14917	-3.52287
2.15583	-3.53098
2.1625	-3.53479
2.16917	-3.53098
2.17583	-3.51667
2.1825	-3.4976
2.18917	-3.47757
2.19583	-3.46613
2.2025	-3.46375
2.20917	-3.47328
2.21583	-3.49045
2.2225	-3.50809
2.22917	-3.52716
2.23583	-3.54338
2.2425	-3.55482
2.24917	-3.55482
2.25583	-3.54528
2.2625	-3.53384
2.26917	-3.52192
2.27583	-3.5162
2.2825	-3.51524
2.28917	-3.5224
2.29583	-3.53336
2.3025	-3.5429
2.30917	-3.54815
2.31583	-3.54624
2.3225	-3.54099
2.32917	-3.52907
2.33583	-3.51095
2.3425	-3.49045
2.34917	-3.47614
2.35583	-3.47281
2.3625	-3.48043
2.36917	-3.49712
2.37583	-3.51763
2.3825	-3.53718
2.38917	-3.54815
2.39583	-3.55005
2.4025	-3.54481
2.40917	-3.53956
2.41583	-3.53813
2.4225	-3.54052
2.42917	-3.54242
2.43583	-3.53622
2.4425	-3.52621
2.44917	-3.51715
2.45583	-3.51048
2.4625	-3.50285
2.46917	-3.49855
2.47583	-3.50475
2.4825	-3.51381
2.48917	-3.5162
2.49583	-3.51286
2.5025	-3.51477
2.50917	-3.51858
2.51583	-3.52001
2.5225	-3.52097
2.52917	-3.52621
2.53583	-3.53289
2.5425	-3.53575
2.54917	-3.53527
2.55583	-3.53384
2.5625	-3.53193
2.56917	-3.52907
2.57583	-3.52001
2.5825	-3.50714
2.58917	-3.49522
2.59583	-3.48616
2.6025	-3.47805
2.60917	-3.4709
2.61583	-3.47519
2.6225	-3.48711
2.62917	-3.49951
2.63583	-3.50904
2.6425	-3.51477
2.64917	-3.51524
2.65583	-3.50952
2.6625	-3.50142
2.66917	-3.49236
2.67583	-3.48282
2.6825	-3.4771
2.68917	-3.479
2.69583	-3.48711
2.7025	-3.49569
2.70917	-3.50285
2.71583	-3.51429
2.7225	-3.52526
2.72917	-3.5305
2.73583	-3.52716
2.7425	-3.52669
2.74917	-3.53241
2.75583	-3.54195
2.7625	-3.5491
2.76917	-3.55339
2.77583	-3.55673
2.7825	-3.55482
2.78917	-3.54624
2.79583	-3.53146
2.8025	-3.51954
2.80917	-3.51858
2.81583	-3.52859
2.8225	-3.54481
2.82917	-3.55959
2.83583	-3.57246
2.8425	-3.58105
2.84917	-3.58391
2.85583	-3.57819
2.8625	-3.56627
2.86917	-3.55482
2.87583	-3.54671
2.8825	-3.54481
2.88917	-3.54815
2.89583	-3.55673
2.9025	-3.56913
2.90917	-3.57628
2.91583	-3.57962
2.9225	-3.57723
2.92917	-3.57151
2.93583	-3.56197
2.9425	-3.55101
2.94917	-3.54195
2.95583	-3.53479
2.9625	-3.53098
2.96917	-3.53003
2.97583	-3.53336
2.9825	-3.54004
2.98917	-3.55101
2.99583	-3.55959
3.0025	-3.56197
3.00917	-3.55625
3.01583	-3.54671
3.0225	-3.53813
3.02917	-3.52573
3.03583	-3.51667
3.0425	-3.51334
3.04917	-3.51667
3.05583	-3.52001
3.0625	-3.5162
3.06917	-3.51667
3.07583	-3.52097
3.0825	-3.52812
3.08917	-3.53146
3.09583	-3.53241
3.1025	-3.53289
3.10917	-3.52955
3.11583	-3.52287
3.1225	-3.51715
3.12917	-3.51667
3.13583	-3.52192
3.1425	-3.53003
3.14917	-3.54385
3.15583	-3.56293
3.1625	-3.57866
3.16917	-3.58629
3.17583	-3.58582
3.1825	-3.58009
3.18917	-3.56674
3.19583	-3.54719
3.2025	-3.52955
3.20917	-3.51715
3.21583	-3.51334
3.2225	-3.51954
3.22917	-3.53241
3.23583	-3.54385
3.2425	-3.54958
3.24917	-3.55196
3.25583	-3.55673
3.2625	-3.55864
3.26917	-3.55816
3.27583	-3.56102
3.2825	-3.56865
3.28917	-3.58105
3.29583	-3.58629
3.3025	-3.59058
3.30917	-3.59631
3.31583	-3.60394
3.3225	-3.60441
3.32917	-3.59297
3.33583	-3.57723
3.3425	-3.56483
3.34917	-3.55816
3.35583	-3.55864
3.3625	-3.5615
3.36917	-3.5677
3.37583	-3.57866
3.3825	-3.59297
3.38917	-3.60489
3.39583	-3.60537
3.4025	-3.60489
3.40917	-3.61204
3.41583	-3.62301
3.4225	-3.6211
3.42917	-3.60584
3.43583	-3.58915
3.4425	-3.57866
3.44917	-3.57246
3.45583	-3.56483
3.4625	-3.56388
3.46917	-3.5677
3.47583	-3.57485
3.4825	-3.57914
3.48917	-3.57914
3.49583	-3.57533
3.5025	-3.56627
3.50917	-3.55768
3.51583	-3.55196
3.5225	-3.54862
3.52917	-3.54767
3.53583	-3.55005
3.5425	-3.55673
3.54917	-3.56293
3.55583	-3.56817
3.5625	-3.57342
3.56917	-3.57914
3.57583	-3.58343
3.5825	-3.58868
3.58917	-3.59535
3.59583	-3.59869
3.6025	-3.59726
3.60917	-3.58915
3.61583	-3.57914
3.6225	-3.56913
3.62917	-3.56007
3.63583	-3.55339
3.6425	-3.54576
3.64917	-3.54242
3.65583	-3.5429
3.6625	-3.54528
3.66917	-3.54767
3.67583	-3.54528
3.6825	-3.54099
3.68917	-3.5367
3.69583	-3.53575
3.7025	-3.5367
3.70917	-3.54195
3.71583	-3.55244
3.7225	-3.56483
3.72917	-3.57771
3.73583	-3.58391
3.7425	-3.58772
3.74917	-3.58486
3.75583	-3.58009
3.7625	-3.57437
3.76917	-3.56627
3.77583	-3.55816
3.7825	-3.55148
3.78917	-3.55005
3.79583	-3.55005
3.8025	-3.55196
3.80917	-3.55864
3.81583	-3.5696
3.8225	-3.57914
3.82917	-3.58152
3.83583	-3.57962
3.8425	-3.57485
3.84917	-3.5696
3.85583	-3.5634
3.8625	-3.55625
3.86917	-3.55482
3.87583	-3.55768
3.8825	-3.5634
3.88917	-3.56579
3.89583	-3.56436
3.9025	-3.5634
3.90917	-3.5615
3.91583	-3.56436
3.9225	-3.57294
3.92917	-3.58629
3.93583	-3.59869
3.9425	-3.60918
3.94917	-3.61681
3.95583	-3.61872
3.9625	-3.61681
3.96917	-3.61633
3.97583	-3.62015
3.9825	-3.62778
3.98917	-3.63541
3.99583	-3.6397
4.0025	-3.63588
4.00917	-3.62587
4.01583	-3.60966
4.0225	-3.59011
4.02917	-3.57246
4.03583	-3.56197
4.0425	-3.55816
4.04917	-3.55625
4.05583	-3.56007
4.0625	-3.57008
4.06917	-3.58582
4.07583	-3.59678
4.0825	-3.60203
4.08917	-3.60632
4.09583	-3.61252
4.1025	-3.61586
4.10917	-3.61061
4.11583	-3.6025
4.1225	-3.59678
4.12917	-3.59392
4.13583	-3.58915
4.1425	-3.58534
4.14917	-3.58677
4.15583	-3.59774
4.1625	-3.61395
4.16917	-3.62396
4.17583	-3.62682
4.1825	-3.62492
4.18917	-3.62253
4.19583	-3.61919
4.2025	-3.61443
4.20917	-3.60823
4.21583	-3.59917
4.2225	-3.58868
4.22917	-3.57676
4.23583	-3.56197
4.2425	-3.54671
4.24917	-3.54195
4.25583	-3.55291
4.2625	-3.56913
4.26917	-3.582
4.27583	-3.59249
4.2825	-3.6087
4.28917	-3.62206
4.29583	-3.62873
4.3025	-3.62873
4.30917	-3.63016
4.31583	-3.62968
4.3225	-3.62158
4.32917	-3.60918
4.33583	-3.59535
4.3425	-3.58963
4.34917	-3.59201
4.35583	-3.60298
4.3625	-3.61872
4.36917	-3.63493
4.37583	-3.65067
4.3825	-3.6602
4.38917	-3.66068
4.39583	-3.65257
4.4025	-3.64208
4.40917	-3.63779
4.41583	-3.63731
4.4225	-3.63636
4.42917	-3.63398
4.43583	-3.63159
4.4425	-3.62825
4.44917	-3.62253
4.45583	-3.61872
4.4625	-3.61872
4.46917	-3.62444
4.47583	-3.63588
4.4825	-3.64494
4.48917	-3.64828
4.49583	-3.64399
4.5025	-3.63255
4.50917	-3.61824
4.51583	-3.60346
4.5225	-3.59201
4.52917	-3.58105
4.53583	-3.56913
4.5425	-3.56102
4.54917	-3.55768
4.55583	-3.55339
4.5625	-3.55101
4.56917	-3.55625
4.57583	-3.57437
4.5825	-3.59488
4.58917	-3.60966
4.59583	-3.62062
4.6025	-3.62539
4.60917	-3.62396
4.61583	-3.6149
4.6225	-3.60632
4.62917	-3.60441
4.63583	-3.60823
4.6425	-3.61443
4.64917	-3.62062
4.65583	-3.62301
4.6625	-3.62349
4.66917	-3.62253
4.67583	-3.62158
4.6825	-3.62158
4.68917	-3.62206
4.69583	-3.62062
4.7025	-3.61729
4.70917	-3.61824
4.71583	-3.62062
4.7225	-3.61919
4.72917	-3.61443
4.73583	-3.61252
4.7425	-3.61252
4.74917	-3.60537
4.75583	-3.59583
4.7625	-3.59154
4.76917	-3.5944
4.77583	-3.59964
4.7825	-3.60203
4.78917	-3.60775
4.79583	-3.61538
4.8025	-3.62253
4.80917	-3.62825
4.81583	-3.62968
4.8225	-3.62921
4.82917	-3.62301
4.83583	-3.61156
4.8425	-3.60012
4.84917	-3.59011
4.85583	-3.58438
4.8625	-3.58152
4.86917	-3.582
4.87583	-3.58582
4.8825	-3.58915
4.88917	-3.59488
4.89583	-3.60155
4.9025	-3.6087
4.90917	-3.61443
4.91583	-3.62062
4.9225	-3.62539
4.92917	-3.62444
4.93583	-3.61729
4.9425	-3.61109
4.94917	-3.613
4.95583	-3.61967
4.9625	-3.62921
4.96917	-3.63684
4.97583	-3.64399
4.9825	-3.65353
4.98917	-3.65973
4.99583	-3.65925
5.0025	-3.65353
5.00917	-3.6478
5.01583	-3.64447
5.0225	-3.63588
5.02917	-3.62778
5.03583	-3.62492
5.0425	-3.62587
5.04917	-3.62682
5.05583	-3.62492
5.0625	-3.62396
5.06917	-3.62015
5.07583	-3.61013
5.0825	-3.60107
5.08917	-3.60107
5.09583	-3.60727
5.1025	-3.61156
5.10917	-3.61586
5.11583	-3.6273
5.1225	-3.64065
5.12917	-3.64637
5.13583	-3.64399
5.1425	-3.6397
5.14917	-3.63588
5.15583	-3.6335
5.1625	-3.62825
5.16917	-3.62301
5.17583	-3.62206
5.1825	-3.62778
5.18917	-3.63302
5.19583	-3.62825
5.2025	-3.61681
5.20917	-3.6087
5.21583	-3.60775
5.2225	-3.6068
5.22917	-3.60537
5.23583	-3.60775
5.2425	-3.61252
5.24917	-3.61633
5.25583	-3.61586
5.2625	-3.61252
5.26917	-3.60441
5.27583	-3.59488
5.2825	-3.58582
5.28917	-3.57676
5.29583	-3.56865
5.3025	-3.5696
5.30917	-3.58629
5.31583	-3.6068
5.3225	-3.62587
5.32917	-3.63731
5.33583	-3.64351
5.3425	-3.63684
5.34917	-3.61729
5.35583	-3.59488
5.3625	-3.58105
5.36917	-3.57914
5.37583	-3.58725
5.3825	-3.60537
5.38917	-3.62539
5.39583	-3.6459
5.4025	-3.65925
5.40917	-3.66354
5.41583	-3.65591
5.4225	-3.64256
5.42917	-3.63064
5.43583	-3.61967
5.4425	-3.61443
5.44917	-3.61538
5.45583	-3.62206
5.4625	-3.63064
5.46917	-3.64017
5.47583	-3.65067
5.4825	-3.65591
5.48917	-3.6521
5.49583	-3.64065
5.5025	-3.62873
5.50917	-3.62206
5.51583	-3.62206
5.5225	-3.62587
5.52917	-3.62825
5.53583	-3.63255
5.5425	-3.63731
5.54917	-3.63684
5.55583	-3.62778
5.5625	-3.61586
5.56917	-3.60823
5.57583	-3.60441
5.5825	-3.60394
5.58917	-3.60298
5.59583	-3.60298
5.6025	-3.60775
5.60917	-3.61586
5.61583	-3.62206
5.6225	-3.62349
5.62917	-3.62301
5.63583	-3.6211
5.6425	-3.61824
5.64917	-3.61252
5.65583	-3.60823
5.6625	-3.61061
5.66917	-3.62206
5.67583	-3.63874
5.6825	-3.65305
5.68917	-3.66306
5.69583	-3.67451
5.7025	-3.6788
5.70917	-3.66783
5.71583	-3.64447
5.7225	-3.62682
5.72917	-3.62062
5.73583	-3.61872
5.7425	-3.61538
5.74917	-3.61538
5.75583	-3.62253
5.7625	-3.62968
5.76917	-3.62873
5.77583	-3.62062
5.7825	-3.61872
5.78917	-3.62301
5.79583	-3.62825
5.8025	-3.63064
5.80917	-3.63731
5.81583	-3.64876
5.8225	-3.65782
5.82917	-3.66592
5.83583	-3.67403
5.8425	-3.68547
5.84917	-3.68929
5.85583	-3.68547
5.8625	-3.67928
5.86917	-3.67355
5.87583	-3.66783
5.8825	-3.65973
5.88917	-3.65353
5.89583	-3.64876
5.9025	-3.64685
5.90917	-3.64399
5.91583	-3.63874
5.9225	-3.62968
5.92917	-3.62301
5.93583	-3.62206
5.9425	-3.62539
5.94917	-3.63159
5.95583	-3.64351
5.9625	-3.66068
5.96917	-3.67355
5.97583	-3.67785
5.9825	-3.67355
5.98917	-3.66497
5.99583	-3.65353
6.0025	-3.64161
6.00917	-3.6335
6.01583	-3.62921
6.0225	-3.63207
6.02917	-3.6397
6.03583	-3.64876
6.0425	-3.65639
6.04917	-3.66306
6.05583	-3.67069
6.0625	-3.67594
6.06917	-3.67594
6.07583	-3.67165
6.0825	-3.6664
6.08917	-3.66259
6.09583	-3.65782
6.1025	-3.65067
6.10917	-3.64447
6.11583	-3.64161
6.1225	-3.64113
6.12917	-3.64447
6.13583	-3.65067
6.1425	-3.66211
6.14917	-3.67403
6.15583	-3.67928
6.1625	-3.67975
6.16917	-3.67451
6.17583	-3.66926
6.1825	-3.66354
6.18917	-3.65639
6.19583	-3.6521
6.2025	-3.64923
6.20917	-3.65067
6.21583	-3.65496
6.2225	-3.65925
6.22917	-3.66259
6.23583	-3.66211
6.2425	-3.66116
6.24917	-3.65543
6.25583	-3.64256
6.2625	-3.6273
6.26917	-3.61776
6.27583	-3.61729
6.2825	-3.62015
6.28917	-3.62444
6.29583	-3.63016
6.3025	-3.63779
6.30917	-3.64685
6.31583	-3.654
6.3225	-3.66116
6.32917	-3.66688
6.33583	-3.67212
6.3425	-3.67451
6.34917	-3.67069
6.35583	-3.66402
6.3625	-3.65686
6.36917	-3.65353
6.37583	-3.6521
6.3825	-3.65305
6.38917	-3.65734
6.39583	-3.66545
6.4025	-3.67737
6.40917	-3.68881
6.41583	-3.69978
6.4225	-3.70789
6.42917	-3.71122
6.43583	-3.70884
6.4425	-3.6993
6.44917	-3.68786
6.45583	-3.67785
6.4625	-3.67212
6.46917	-3.67212
6.47583	-3.67355
6.4825	-3.67641
6.48917	-3.67975
6.49583	-3.68166
6.5025	-3.68404
6.50917	-3.685
6.51583	-3.68881
6.5225	-3.6993
6.52917	-3.70884
6.53583	-3.71552
6.5425	-3.71361
6.54917	-3.70932
6.55583	-3.70169
6.5625	-3.68738
6.56917	-3.67022
6.57583	-3.65686
6.5825	-3.64971
6.58917	-3.64399
6.59583	-3.63731
6.6025	-3.63731
6.60917	-3.64494
6.61583	-3.65162
6.6225	-3.65114
6.62917	-3.64351
6.63583	-3.63779
6.6425	-3.63684
6.64917	-3.63874
6.65583	-3.64399
6.6625	-3.6521
6.66917	-3.66306
6.67583	-3.67117
6.6825	-3.67165
6.68917	-3.66926
6.69583	-3.66879
6.7025	-3.67212
6.70917	-3.67594
6.71583	-3.67975
6.7225	-3.68261
6.72917	-3.68166
6.73583	-3.67641
6.7425	-3.67165
6.74917	-3.66926
6.75583	-3.66974
6.7625	-3.67546
6.76917	-3.68595
6.77583	-3.70073
6.7825	-3.71456
6.78917	-3.72696
6.79583	-3.73507
6.8025	-3.73268
6.80917	-3.72124
6.81583	-3.70502
6.8225	-3.69072
6.82917	-3.68023
6.83583	-3.67594
6.8425	-3.67785
6.84917	-3.67785
6.85583	-3.67785
6.8625	-3.68023
6.86917	-3.68309
6.87583	-3.68357
6.8825	-3.68118
6.88917	-3.68357
6.89583	-3.68977
6.9025	-3.6974
6.90917	-3.70789
6.91583	-3.71265
6.9225	-3.70979
6.92917	-3.70646
6.93583	-3.70789
6.9425	-3.70598
6.94917	-3.69549
6.95583	-3.68357
6.9625	-3.6788
6.96917	-3.67928
6.97583	-3.67785
6.9825	-3.67594
6.98917	-3.67641
6.99583	-3.68261
7.0025	-3.68881
7.00917	-3.68786
7.01583	-3.68118
7.0225	-3.67403
7.02917	-3.66735
7.03583	-3.65734
7.0425	-3.65114
7.04917	-3.6521
7.05583	-3.65686
7.0625	-3.6602
7.06917	-3.66735
7.07583	-3.68118
7.0825	-3.69215
7.08917	-3.69787
7.09583	-3.69883
7.1025	-3.70073
7.10917	-3.70073
7.11583	-3.69596
7.1225	-3.6912
7.12917	-3.68452
7.13583	-3.67498
7.1425	-3.66402
7.14917	-3.65257
7.15583	-3.64447
7.1625	-3.64208
7.16917	-3.64923
7.17583	-3.66592
7.1825	-3.68166
7.18917	-3.69549
7.19583	-3.70884
7.2025	-3.71981
7.20917	-3.72362
7.21583	-3.71647
7.2225	-3.70884
7.22917	-3.7055
7.23583	-3.7055
7.2425	-3.70264
7.24917	-3.70216
7.25583	-3.70884
7.2625	-3.71647
7.26917	-3.72076
7.27583	-3.72076
7.2825	-3.71933
7.28917	-3.71599
7.29583	-3.70789
7.3025	-3.70216
7.30917	-3.69549
7.31583	-3.6869
7.3225	-3.6788
7.32917	-3.67403
7.33583	-3.67594
7.3425	-3.68357
7.34917	-3.69406
7.35583	-3.70932
7.3625	-3.72267
7.36917	-3.73268
7.37583	-3.7322
7.3825	-3.7241
7.38917	-3.71361
7.39583	-3.70026
7.4025	-3.68738
7.40917	-3.67689
7.41583	-3.67785
7.4225	-3.68929
7.42917	-3.70693
7.43583	-3.72458
7.4425	-3.74126
7.44917	-3.75414
7.45583	-3.75891
7.4625	-3.757
7.46917	-3.74889
7.47583	-3.74126
7.4825	-3.73268
7.48917	-3.72601
7.49583	-3.72362
7.5025	-3.72314
7.50917	-3.72219
7.51583	-3.72028
7.5225	-3.72267
7.52917	-3.72791
7.53583	-3.72982
7.5425	-3.72362
7.54917	-3.71408
7.55583	-3.70455
7.5625	-3.69644
7.56917	-3.68643
7.57583	-3.67594
7.5825	-3.66783
7.58917	-3.66783
7.59583	-3.67594
7.6025	-3.6869
7.60917	-3.69787
7.61583	-3.70646
7.6225	-3.71218
7.62917	-3.70884
7.63583	-3.70121
7.6425	-3.69501
7.64917	-3.69406
7.65583	-3.69787
7.6625	-3.70502
7.66917	-3.71265
7.67583	-3.71408
7.6825	-3.70789
7.68917	-3.69883
7.69583	-3.68929
7.7025	-3.68261
7.70917	-3.67928
7.71583	-3.68261
7.7225	-3.68929
7.72917	-3.6931
7.73583	-3.69406
7.7425	-3.69263
7.74917	-3.69215
7.75583	-3.69406
7.7625	-3.69692
7.76917	-3.70073
7.77583	-3.70741
7.7825	-3.71647
7.78917	-3.72744
7.79583	-3.73316
7.8025	-3.73793
7.80917	-3.74603
7.81583	-3.75605
7.8225	-3.76463
7.82917	-3.76749
7.83583	-3.76654
7.8425	-3.76129
7.84917	-3.74889
7.85583	-3.73363
7.8625	-3.71933
7.86917	-3.70932
7.87583	-3.70598
7.8825	-3.7117
7.88917	-3.7303
7.89583	-3.75128
7.9025	-3.76844
7.90917	-3.77512
7.91583	-3.77274
7.9225	-3.7632
7.92917	-3.74699
7.93583	-3.73173
7.9425	-3.7241
7.94917	-3.73077
7.95583	-3.74794
7.9625	-3.76415
7.96917	-3.77512
7.97583	-3.77512
7.9825	-3.76701
7.98917	-3.75223
7.99583	-3.73316
8.0025	-3.7179
8.00917	-3.71122
8.01583	-3.71933
8.0225	-3.73602
8.02917	-3.75509
8.03583	-3.77035
8.0425	-3.77703
8.04917	-3.77274
8.05583	-3.75509
8.0625	-3.7322
8.06917	-3.7117
8.07583	-3.70502
8.0825	-3.71027
8.08917	-3.71981
8.09583	-3.72887
8.1025	-3.73363
8.10917	-3.73888
8.11583	-3.73983
8.1225	-3.7384
8.12917	-3.74222
8.13583	-3.75509
8.1425	-3.77417
8.14917	-3.78704
8.15583	-3.78895
8.1625	-3.78227
8.16917	-3.76892
8.17583	-3.75223
8.1825	-3.73745
8.18917	-3.73125
8.19583	-3.73459
8.2025	-3.74413
8.20917	-3.75462
8.21583	-3.76749
8.2225	-3.7775
8.22917	-3.78466
8.23583	-3.78942
8.2425	-3.79324
8.24917	-3.79705
8.25583	-3.79419
8.2625	-3.79086
8.26917	-3.78466
8.27583	-3.77703
8.2825	-3.76511
8.28917	-3.75319
8.29583	-3.74126
8.3025	-3.72887
8.30917	-3.71695
8.31583	-3.70789
8.3225	-3.70455
8.32917	-3.70407
8.33583	-3.70693
8.3425	-3.70979
8.34917	-3.71361
8.35583	-3.71599
8.3625	-3.71742
8.36917	-3.71981
8.37583	-3.72791
8.3825	-3.7384
8.38917	-3.75223
8.39583	-3.76797
8.4025	-3.78227
8.40917	-3.7899
8.41583	-3.79038
8.4225	-3.78847
8.42917	-3.78275
8.43583	-3.77083
8.4425	-3.75843
8.44917	-3.75414
8.45583	-3.75938
8.4625	-3.7694
8.46917	-3.77703
8.47583	-3.78275
8.4825	-3.78275
8.48917	-3.77655
8.49583	-3.76463
8.5025	-3.75462
8.50917	-3.75032
8.51583	-3.74985
8.5225	-3.75366
8.52917	-3.76463
8.53583	-3.77655
8.5425	-3.77941
8.54917	-3.77274
8.55583	-3.76463
8.5625	-3.76129
8.56917	-3.757
8.57583	-3.75509
8.5825	-3.75462
8.58917	-3.75891
8.59583	-3.76225
8.6025	-3.76368
8.60917	-3.76558
8.61583	-3.7632
8.6225	-3.75986
8.62917	-3.75175
8.63583	-3.74651
8.6425	-3.74126
8.64917	-3.73507
8.65583	-3.7303
8.6625	-3.72744
8.66917	-3.73268
8.67583	-3.74365
8.6825	-3.75557
8.68917	-3.76558
8.69583	-3.77369
8.7025	-3.7837
8.70917	-3.79229
8.71583	-3.79515
8.7225	-3.7961
8.72917	-3.79896
8.73583	-3.80278
8.7425	-3.80564
8.74917	-3.80754
8.75583	-3.80659
8.7625	-3.8023
8.76917	-3.79562
8.77583	-3.78799
8.7825	-3.77417
8.78917	-3.75366
8.79583	-3.73411
8.8025	-3.72362
8.80917	-3.71838
8.81583	-3.71408
8.8225	-3.71552
8.82917	-3.72458
8.83583	-3.73983
8.8425	-3.75128
8.84917	-3.75462
8.85583	-3.75319
8.8625	-3.7508
8.86917	-3.74937
8.87583	-3.74413
8.8825	-3.7365
8.88917	-3.73363
8.89583	-3.74079
8.9025	-3.75748
8.90917	-3.77369
8.91583	-3.78513
8.9225	-3.79133
8.92917	-3.79562
8.93583	-3.79848
8.9425	-3.79992
8.94917	-3.80278
8.95583	-3.80516
8.9625	-3.80611
8.96917	-3.80373
8.97583	-3.79705
8.9825	-3.78609
8.98917	-3.77321
8.99583	-3.76463
9.0025	-3.76272
9.00917	-3.76654
9.01583	-3.77321
9.0225	-3.77655
9.02917	-3.77464
9.03583	-3.77321
9.0425	-3.77512
9.04917	-3.77941
9.05583	-3.77941
9.0625	-3.77846
9.06917	-3.77941
9.07583	-3.77893
9.0825	-3.77274
9.08917	-3.75891
9.09583	-3.74651
9.1025	-3.74079
9.10917	-3.74031
9.11583	-3.7446
9.1225	-3.75128
9.12917	-3.76129
9.13583	-3.77131
9.1425	-3.77846
9.14917	-3.78132
9.15583	-3.7756
9.1625	-3.76511
9.16917	-3.75605
9.17583	-3.74985
9.1825	-3.74746
9.18917	-3.74794
9.19583	-3.75557
9.2025	-3.76797
9.20917	-3.7756
9.21583	-3.77798
9.2225	-3.7756
9.22917	-3.77083
9.23583	-3.76701
9.2425	-3.76654
9.24917	-3.77035
9.25583	-3.77607
9.2625	-3.78036
9.26917	-3.78704
9.27583	-3.79419
9.2825	-3.79705
9.28917	-3.79372
9.29583	-3.78942
9.3025	-3.78752
9.30917	-3.78227
9.31583	-3.77274
9.3225	-3.76081
9.32917	-3.75271
9.33583	-3.74699
9.3425	-3.74365
9.34917	-3.7446
9.35583	-3.74699
9.3625	-3.75366
9.36917	-3.76463
9.37583	-3.7756
9.3825	-3.78323
9.38917	-3.78799
9.39583	-3.79372
9.4025	-3.79753
9.40917	-3.79324
9.41583	-3.78466
9.4225	-3.78084
9.42917	-3.78227
9.43583	-3.78513
9.4425	-3.78895
9.44917	-3.79705
9.45583	-3.80754
9.4625	-3.81279
9.46917	-3.8085
9.47583	-3.79801
9.4825	-3.7837
9.48917	-3.76606
9.49583	-3.74937
9.5025	-3.73459
9.50917	-3.72648
9.51583	-3.7241
9.5225	-3.72982
9.52917	-3.74746
9.53583	-3.76749
9.5425	-3.78084
9.54917	-3.78323
9.55583	-3.77941
9.5625	-3.77083
9.56917	-3.75843
9.57583	-3.74794
9.5825	-3.74556
9.58917	-3.75128
9.59583	-3.75843
9.6025	-3.76463
9.60917	-3.76844
9.61583	-3.76606
9.6225	-3.76177
9.62917	-3.76129
9.63583	-3.76558
9.6425	-3.76844
9.64917	-3.76463
9.65583	-3.76177
9.6625	-3.76129
9.66917	-3.76129
9.67583	-3.76129
9.6825	-3.76701
9.68917	-3.78036
9.69583	-3.79419
9.7025	-3.80135
9.70917	-3.80039
9.71583	-3.79515
9.7225	-3.7818
9.72917	-3.76034
9.73583	-3.7384
9.7425	-3.72028
9.74917	-3.70455
9.75583	-3.6912
9.7625	-3.6912
9.76917	-3.70693
9.77583	-3.72553
9.7825	-3.73936
9.78917	-3.74985
9.79583	-3.75891
9.8025	-3.76129
9.80917	-3.75843
9.81583	-3.76272
9.8225	-3.77512
9.82917	-3.78895
9.83583	-3.80039
9.8425	-3.80945
9.84917	-3.81231
9.85583	-3.80325
9.8625	-3.78752
9.86917	-3.77417
9.87583	-3.76797
9.8825	-3.76368
9.88917	-3.76034
9.89583	-3.75891
9.9025	-3.75891
9.90917	-3.75891
9.91583	-3.75748
9.9225	-3.75938
9.92917	-3.76081
9.93583	-3.76129
9.9425	-3.75986
9.94917	-3.757
9.95583	-3.75128
9.9625	-3.74365
9.96917	-3.74174
9.97583	-3.74269
9.9825	-3.74413
9.98917	-3.7446
9.99583	-3.74794
10.0025	-3.75128
10.0092	-3.75128
10.0158	-3.75128
10.0225	-3.75605
10.0292	-3.76225
10.0358	-3.76606
10.0425	-3.7694
10.0492	-3.77035
10.0558	-3.76701
10.0625	-3.76034
10.0692	-3.75414
10.0758	-3.75223
10.0825	-3.75175
10.0892	-3.75795
10.0958	-3.76654
10.1025	-3.77464
10.1092	-3.77989
10.1158	-3.77893
10.1225	-3.77131
10.1292	-3.75843
10.1358	-3.75366
10.1425	-3.75748
10.1492	-3.76129
10.1558	-3.75891
10.1625	-3.75462
10.1692	-3.75128
10.1758	-3.74556
10.1825	-3.74365
10.1892	-3.75223
10.1958	-3.76892
10.2025	-3.78752
10.2092	-3.80373
10.2158	-3.81613
10.2225	-3.81756
10.2292	-3.80659
10.2358	-3.79372
10.2425	-3.7837
10.2492	-3.77417
10.2558	-3.76081
10.2625	-3.74746
10.2692	-3.74031
10.2758	-3.73888
10.2825	-3.74222
10.2892	-3.74842
10.2958	-3.75843
10.3025	-3.76749
10.3092	-3.77607
10.3158	-3.78323
10.3225	-3.78942
10.3292	-3.79515
10.3358	-3.80135
10.3425	-3.80611
10.3492	-3.8085
10.3558	-3.80659
10.3625	-3.80039
10.3692	-3.78847
10.3758	-3.77226
10.3825	-3.75986
10.3892	-3.75223
10.3958	-3.74889
10.4025	-3.74508
10.4092	-3.7446
10.4158	-3.74556
10.4225	-3.74413
10.4292	-3.73983
10.4358	-3.73554
10.4425	-3.74031
10.4492	-3.75128
10.4558	-3.7632
10.4625	-3.77274
10.4692	-3.77941
10.4758	-3.78418
10.4825	-3.78323
10.4892	-3.77798
10.4958	-3.77131
10.5025	-3.76225
10.5092	-3.75462
10.5158	-3.74985
10.5225	-3.74889
10.5292	-3.74699
10.5358	-3.7446
10.5425	-3.7446
10.5492	-3.74699
10.5558	-3.74889
10.5625	-3.74746
10.5692	-3.74317
10.5758	-3.73936
10.5825	-3.7384
10.5892	-3.73983
10.5958	-3.74126
10.6025	-3.74174
10.6092	-3.74508
10.6158	-3.75319
10.6225	-3.75795
10.6292	-3.75366
10.6358	-3.74413
10.6425	-3.73316
10.6492	-3.7241
10.6558	-3.71552
10.6625	-3.70932
10.6692	-3.71408
10.6758	-3.72028
10.6825	-3.72314
10.6892	-3.72458
10.6958	-3.73173
10.7025	-3.7446
10.7092	-3.74937
10.7158	-3.7508
10.7225	-3.75414
10.7292	-3.75795
10.7358	-3.75652
10.7425	-3.74937
10.7492	-3.74746
10.7558	-3.74937
10.7625	-3.75128
10.7692	-3.74889
10.7758	-3.74842
10.7825	-3.75223
10.7892	-3.75795
10.7958	-3.76654
10.8025	-3.77417
10.8092	-3.78132
10.8158	-3.78323
10.8225	-3.78132
10.8292	-3.77798
10.8358	-3.76987
10.8425	-3.76225
10.8492	-3.75748
10.8558	-3.75748
10.8625	-3.75891
10.8692	-3.76272
10.8758	-3.77178
10.8825	-3.7775
10.8892	-3.77941
10.8958	-3.78084
10.9025	-3.78466
10.9092	-3.78036
10.9158	-3.76654
10.9225	-3.75366
10.9292	-3.74985
10.9358	-3.75271
10.9425	-3.75223
10.9492	-3.75509
10.9558	-3.7632
10.9625	-3.7775
10.9692	-3.79181
10.9758	-3.79896
10.9825	-3.80516
10.9892	-3.81184
10.9958	-3.8209
11.0025	-3.82662
11.0092	-3.81947
11.0158	-3.80325
11.0225	-3.78609
11.0292	-3.77893
11.0358	-3.77703
11.0425	-3.7775
11.0492	-3.78418
11.0558	-3.79515
11.0625	-3.80373
11.0692	-3.80039
11.0758	-3.79086
11.0825	-3.78466
11.0892	-3.78275
11.0958	-3.78275
11.1025	-3.78323
11.1092	-3.77703
11.1158	-3.76415
11.1225	-3.74794
11.1292	-3.73602
11.1358	-3.72982
11.1425	-3.72505
11.1492	-3.72458
11.1558	-3.72934
11.1625	-3.74031
11.1692	-3.74794
11.1758	-3.75223
11.1825	-3.75557
11.1892	-3.75938
11.1958	-3.757
11.2025	-3.74699
11.2092	-3.7384
11.2158	-3.73316
11.2225	-3.73363
11.2292	-3.73936
11.2358	-3.75366
11.2425	-3.77178
11.2492	-3.78466
11.2558	-3.78942
11.2625	-3.78847
11.2692	-3.78466
11.2758	-3.7775
11.2825	-3.76844
11.2892	-3.76463
11.2958	-3.76797
11.3025	-3.77607
11.3092	-3.78132
11.3158	-3.77798
11.3225	-3.76749
11.3292	-3.74985
11.3358	-3.73077
11.3425	-3.71075
11.3492	-3.69692
11.3558	-3.69692
11.3625	-3.70789
11.3692	-3.72362
11.3758	-3.7365
11.3825	-3.74603
11.3892	-3.75414
11.3958	-3.75986
11.4025	-3.76081
11.4092	-3.75891
11.4158	-3.76034
11.4225	-3.76749
11.4292	-3.77512
11.4358	-3.77798
11.4425	-3.78084
11.4492	-3.78084
11.4558	-3.77512
11.4625	-3.7632
11.4692	-3.75271
11.4758	-3.7508
11.4825	-3.75032
11.4892	-3.75223
11.4958	-3.75462
11.5025	-3.75891
11.5092	-3.76081
11.5158	-3.76081
11.5225	-3.76606
11.5292	-3.77274
11.5358	-3.77703
11.5425	-3.77846
11.5492	-3.77798
11.5558	-3.77369
11.5625	-3.76749
11.5692	-3.76797
11.5758	-3.77989
11.5825	-3.79515
11.5892	-3.80898
11.5958	-3.81613
11.6025	-3.81374
11.6092	-3.79896
11.6158	-3.77846
11.6225	-3.76081
11.6292	-3.7508
11.6358	-3.75223
11.6425	-3.75938
11.6492	-3.7694
11.6558	-3.7775
11.6625	-3.78513
11.6692	-3.79276
11.6758	-3.7961
11.6825	-3.79705
11.6892	-3.79658
11.6958	-3.79658
11.7025	-3.79133
11.7092	-3.78036
11.7158	-3.76654
11.7225	-3.75462
11.7292	-3.74937
11.7358	-3.74937
11.7425	-3.75366
11.7492	-3.76034
11.7558	-3.77274
11.7625	-3.78656
11.7692	-3.79324
11.7758	-3.79086
11.7825	-3.78418
11.7892	-3.77941
11.7958	-3.77131
11.8025	-3.76034
11.8092	-3.7508
11.8158	-3.74556
11.8225	-3.74508
11.8292	-3.74746
11.8358	-3.75414
11.8425	-3.75938
11.8492	-3.76225
11.8558	-3.76558
11.8625	-3.76558
11.8692	-3.75986
11.8758	-3.74985
11.8825	-3.74508
11.8892	-3.74556
11.8958	-3.74413
11.9025	-3.73936
11.9092	-3.73983
11.9158	-3.74603
11.9225	-3.74889
11.9292	-3.74937
11.9358	-3.75319
11.9425	-3.76368
11.9492	-3.77464
11.9558	-3.7818
11.9625	-3.78656
11.9692	-3.79086
11.9758	-3.79324
11.9825	-3.79181
11.9892	-3.78513
11.9958	-3.7775
12.0025	-3.77131
12.0092	-3.76844
12.0158	-3.76511
12.0225	-3.75938
12.0292	-3.75795
12.0358	-3.76081
12.0425	-3.76749
12.0492	-3.77226
12.0558	-3.77226
12.0625	-3.76654
12.0692	-3.75366
12.0758	-3.74126
12.0825	-3.73125
12.0892	-3.72553
12.0958	-3.72267
12.1025	-3.72267
12.1092	-3.72696
12.1158	-3.72982
12.1225	-3.73507
12.1292	-3.74269
12.1358	-3.75652
12.1425	-3.77226
12.1492	-3.78656
12.1558	-3.79848
12.1625	-3.80373
12.1692	-3.80802
12.1758	-3.80945
12.1825	-3.81041
12.1892	-3.80898
12.1958	-3.80182
12.2025	-3.78799
12.2092	-3.77369
12.2158	-3.76749
12.2225	-3.77131
12.2292	-3.77798
12.2358	-3.78656
12.2425	-3.79562
12.2492	-3.80087
12.2558	-3.79658
12.2625	-3.7837
12.2692	-3.77274
12.2758	-3.76701
12.2825	-3.76463
12.2892	-3.7632
12.2958	-3.75938
12.3025	-3.75509
12.3092	-3.74889
12.3158	-3.74413
12.3225	-3.74126
12.3292	-3.74365
12.3358	-3.75032
12.3425	-3.75843
12.3492	-3.76368
12.3558	-3.76272
12.3625	-3.75795
12.3692	-3.75032
12.3758	-3.74031
12.3825	-3.7303
12.3892	-3.72458
12.3958	-3.72219
12.4025	-3.72362
12.4092	-3.72601
12.4158	-3.7303
12.4225	-3.7365
12.4292	-3.74794
12.4358	-3.76225
12.4425	-3.77226
12.4492	-3.77512
12.4558	-3.77655
12.4625	-3.78084
12.4692	-3.78275
12.4758	-3.78227
12.4825	-3.7818
12.4892	-3.78466
12.4958	-3.7837
12.5025	-3.77846
12.5092	-3.77226
12.5158	-3.76892
12.5225	-3.76987
12.5292	-3.77035
12.5358	-3.77178
12.5425	-3.77131
12.5492	-3.7694
12.5558	-3.76511
12.5625	-3.76081
12.5692	-3.76034
12.5758	-3.7632
12.5825	-3.76415
12.5892	-3.76177
12.5958	-3.76177
12.6025	-3.76558
12.6092	-3.76797
12.6158	-3.76558
12.6225	-3.76558
12.6292	-3.77131
12.6358	-3.77655
12.6425	-3.77321
12.6492	-3.76415
12.6558	-3.757
12.6625	-3.75652
12.6692	-3.75795
12.6758	-3.75462
12.6825	-3.75128
12.6892	-3.75414
12.6958	-3.76511
12.7025	-3.77798
12.7092	-3.78752
12.7158	-3.79276
12.7225	-3.79896
12.7292	-3.80325
12.7358	-3.80182
12.7425	-3.79753
12.7492	-3.79705
12.7558	-3.79944
12.7625	-3.80421
12.7692	-3.80898
12.7758	-3.81136
12.7825	-3.80564
12.7892	-3.7899
12.7958	-3.77178
12.8025	-3.75605
12.8092	-3.7446
12.8158	-3.73697
12.8225	-3.73602
12.8292	-3.74031
12.8358	-3.74937
12.8425	-3.75366
12.8492	-3.75652
12.8558	-3.75748
12.8625	-3.75462
12.8692	-3.74842
12.8758	-3.74126
12.8825	-3.74222
12.8892	-3.74842
12.8958	-3.75557
12.9025	-3.76368
12.9092	-3.77178
12.9158	-3.77893
12.9225	-3.77893
12.9292	-3.77178
12.9358	-3.76034
12.9425	-3.74937
12.9492	-3.74031
12.9558	-3.73077
12.9625	-3.72171
12.9692	-3.71552
12.9758	-3.71742
12.9825	-3.71981
12.9892	-3.71838
12.9958	-3.71408
13.0025	-3.70884
13.0092	-3.70264
13.0158	-3.69263
13.0225	-3.68357
13.0292	-3.67737
13.0358	-3.67308
13.0425	-3.66354
13.0492	-3.65067
13.0558	-3.63588
13.0625	-3.61872
13.0692	-3.60155
13.0758	-3.58677
13.0825	-3.57819
13.0892	-3.57437
13.0958	-3.57246
13.1025	-3.56913
13.1092	-3.56102
13.1158	-3.54481
13.1225	-3.52335
13.1292	-3.49712
13.1358	-3.4647
13.1425	-3.42703
13.1492	-3.39174
13.1558	-3.36742
13.1625	-3.35026
13.1692	-3.33357
13.1758	-3.31402
13.1825	-3.29494
13.1892	-3.27778
13.1958	-3.25823
13.2025	-3.23296
13.2092	-3.21198
13.2158	-3.19576
13.2225	-3.17669
13.2292	-3.14808
13.2358	-3.1147
13.2425	-3.08371
13.2492	-3.04699
13.2558	-3.0036
13.2625	-2.95353
13.2692	-2.90442
13.2758	-2.8553
13.2825	-2.80619
13.2892	-2.75803
13.2958	-2.71416
13.3025	-2.67839
13.3092	-2.64835
13.3158	-2.62213
13.3225	-2.59161
[truncated: 3,626 more rows]
