# Supplementary material for: Structural insights into binding-site access and ligand recognition by human ABCB1
Source: EMBO J. 2025 Jan 13;44(4):991–1006. doi: 10.1038/s44318-025-00361-z (PMC11833089; doi:10.1038/s44318-025-00361-z)
Supplement: Supplementary file 5 — Source data Fig. 1 [file 44318_2025_361_MOESM5_ESM.zip › Fig 1B/EMBOJ-2024-118740_SourceData_Figure1B.xlsx]

## Sheet: Fig1B_Taxol
Figure	1B_Taxol_Sapo	Effect of Taxol on ATPase rate of ABCB1 in saposinA nanoparticles. Each condition is in experimental replicate of 3
	Taxol(µM)	3.33			1.11			0.37			0.123333			0.0411111			0.0137037
Time (min)	0	0.172	0.17	0.158	0.183	0.16	0.153	0.174	0.171	0.186	0.177	0.167	0.166	0.166	0.154	0.16	0.148	0.155	0.144	Absorbance 850nm
Time (min)	15	1.174	1.118	1.012	1.105	0.988	0.948	1.023	0.93	0.885	0.936	0.855	0.826	0.87	0.797	0.761	0.857	0.805	0.757	Absorbance 850nm
Time (min)	30	2.088	1.842	1.873	1.931	1.779	1.745	1.949	1.769	1.672	1.767	1.631	1.525	1.595	1.604	1.413	1.565	1.407	1.409	Absorbance 850nm
		Rates (Arbitrary units) were obtained (linear fitting) and scaled for 1mg protein (0.8 micogram per reaction well) and value of 9.542nMol PO4/1 A850nm* A.U. and normalized** to give absolute values in figure that were then plotted against Taxol concentrations
Figure	1B_Taxol_Nano	Effect of Taxol on ATPase rate of ABCB1 in MSP1D1 nanodiscs. Each condition is in experimental replicate of 3
	Taxol(µM)	3.33***			1.11			0.37			0.123333			0.0411111			0.0137037
Time (min)	0	0.127	0.136	0.128	0.124	0.127	0.123	0.13	0.13	0.129	0.136	0.126	0.11	0.132	0.123	0.09	0.137	0.128	0.085	Absorbance 850nm
Time (min)	15	0.654	0.605	0.577	0.573	0.516	0.49	0.497	0.454	0.435	0.461	0.409	0.391	0.451	0.397	0.374	0.459	0.397	0.368	Absorbance 850nm
Time (min)	30	N/A	N/A	N/A	1.077	0.977	1.043	0.978	0.896	0.922	0.883	0.81	0.844	0.859	0.783	0.821	0.865	0.813	0.84	Absorbance 850nm
		Rates (Arbitrary units) were obtained (linear fitting) and scaled for 1mg protein (0.8 micogram per reaction well) and value of 11.93nMol PO4/1 A850nm A.U. and normalized to give absolute values in figure that were then plotted against Taxol concentrations
Figure	1B_Taxol_Lipo	Effect of Taxol on ATPase rate of ABCB1 in liposomes. Each condition is in experimental replicate of 3
	Taxol(µM)	3.33			1.11			0.37			0.123333			0.0411111			0.0137037			7
Time (min)	0	0.173	0.168	0.159	0.166	0.163	0.174	0.165	0.165	0.152	0.157	0.162	0.146	0.164	0.161	0.143	0.162	0.163	0.15	Absorbance 850nm
Time (min)	15	1.12	1.065	1.042	1.021	0.978	0.959	0.992	0.917	0.893	0.935	0.865	0.837	0.871	0.821	0.811	0.895	0.832	0.8	Absorbance 850nm
Time (min)	30	1.651	1.611	1.655	1.69	1.637	1.526	1.498	1.549	1.559	1.579	1.422	1.439	1.461	1.363	1.391	1.54	1.404	1.4	Absorbance 850nm
		Rates (Arbitrary units) were obtained (linear fitting) and scaled for 1mg protein (0.8 micogram per reaction well) and value of 8.838nMol PO4/1 A850nm A.U. and normalized to give absolute values in figure that were then plotted against Taxol concentrations
*A standard PO4 dilution series was run to correlate known PO4 concentrations with their respective A850 values.
**Datasets were normalizedd by setting the highest rate value = 1
***	Only the 15 minute time point was present for this concentration

## Sheet: Fig1B_Zosu
Figure	1B_Zosu_Sapo	Effect of zosuquidar on ATPase rate of ABCB1 in saposinA nanoparticles. Each condition is in experimental replicate of 3
	Zosuquidar(µM)	1			0.333333			0.111111			0.037037			0.0123457			0.00411523
Time (min)	0	0.137	0.122	0.131	0.131	0.129	0.133	0.136	0.122	0.125	0.132	0.124	0.129	0.123	0.125	0.127	0.126	0.104	0.131	Absorbance 850nm
Time (min)	30	0.753	0.54	0.71	0.771	0.708	0.69	0.811	0.771	0.725	1.141	1.106	0.97	1.624	1.501	1.422	1.926	2.036	1.664	Absorbance 850nm
		Rates (Arbitrary units) were obtained (linear fitting) and scaled for 1mg protein (0.8 micogram per reaction well) and value of 8.708nMol PO4/1 A850nm A.U.* and normalized** to give absolute values in figure that were then plotted against Zosuquidar concentrations
Figure	1B_Zosu_Nano	Effect of zosuquidar on ATPase rate of ABCB1 in MSP1D1 nanodisc. Each condition is in experimental replicate of 3
	Zosuquidar(µM)	1			0.333333			0.111111			0.037037			0.0123457			0.00411523
Time (min)	0	0.15	0.139	0.151	0.135	0.143	0.141	0.126	0.142	0.131	0.123	0.127	0.134	0.117	0.126	0.125	0.118	0.12	0.136	Absorbance 850nm
Time (min)	30	0.889	0.642	0.792	0.854	0.797	0.806	0.913	0.877	0.823	1.123	1.073	0.951	1.387	1.327	1.15	1.572	1.488	1.271	Absorbance 850nm
		Rates (Arbitrary units) were obtained (linear fitting) and scaled for 1mg protein (0.8 micogram per reaction well) and value of 7.931nMol PO4/1 A850nm A.U. and normalized to give absolute values in figure that were then plotted against Zosuquidar concentrations
Figure	1B_Zosu_Lipo	Effect of zosuquidar on ATPase rate of ABCB1 in liposomes. Each condition is in experimental replicate of 3
	Zosuquidar(µM)	1			0.333333			0.111111			0.037037			0.0123457			0.00411523
Time (min)	0	0.178	0.174	0.176	0.184	0.187	0.181	0.173	0.185	0.169	0.177	0.175	0.174	0.173	0.183	0.182	0.186	0.186	0.177	Absorbance 850nm
Time (min)	30	0.86	0.806	0.775	0.881	0.844	0.802	0.956	0.915	0.86	1.157	1.103	1.065	1.56	1.575	1.486	1.386	1.711	1.722	Absorbance 850nm
		Rates (Arbitrary units) were obtained (linear fitting) and scaled for 1mg protein (0.8 micogram per reaction well) and value of 9.133nMol PO4/1 A850nm A.U. and normalized to give absolute values in figure that were then plotted against Zosuquidar concentrations
*A standard PO4 dilution series was run to correlate known PO4 concentrations with their respective A850 values.
**Datasets were normalizedd by setting the highest rate value = 1

## Sheet: Fig1B_Bargraph
Figure	1B_sapo_bar	Raw ATPase rate of ABCB1 in saposinA nanoparticles . N=12
Time (min)	0	0.125	0.133	0.116	Absorbance 850nm
Time (min)	30	1.072	1.06	0.981	Absorbance 850nm
		Rate (Arbitrary units) was obtained (linear fitting) and scaled for 1mg protein (0.8 micogram per reaction well) and value of 13.49nMol PO4/1 A850nm A.U. to give absolute values
Time (min)	0	0.129	0.114	0.119	Absorbance 850nm
Time (min)	30	2.217	2.09	2.157	Absorbance 850nm
		Rate (Arbitrary units) was obtained (linear fitting) and scaled for 1mg protein (0.8 micogram per reaction well) and value of 8.708nMol PO4/1 A850nm A.U. to give absolute values
Time (min)	0	0.143	0.141	0.119	Absorbance 850nm
Time (min)	30	1.5	1.381	1.358	Absorbance 850nm
		Rate (Arbitrary units) was obtained (linear fitting) and scaled for 1mg protein (0.8 micogram per reaction well) and value of 9.542nMol PO4/1 A850nm A.U. to give absolute values
Time (min)	0	0.184	0.162	0.135	Absorbance 850nm
Time (min)	30	2.21	2.153	1.719	Absorbance 850nm
		Rate (Arbitrary units) was obtained (linear fitting) and scaled for 1mg protein (0.8 micogram per reaction well) and value of 8.005nMol PO4/1 A850nm A.U. to give absolute values
Figure	1B_nano_bar	Raw ATPase rate of ABCB1 in MSP1D1 nanodiscs. N=12
Time (min)	0	0.134	0.146	0.153	Absorbance 850nm
Time (min)	30	0.856	0.808	0.822	Absorbance 850nm
		Rate (Arbitrary units) was obtained (linear fitting) and scaled for 1mg protein (0.8 micogram per reaction well) and value of 11.43nMol PO4/1 A850nm A.U. to give absolute values
Time (min)	0	0.121	0.155	0.141	Absorbance 850nm
Time (min)	30	1.257	1.044	1.092	Absorbance 850nm
		Rate (Arbitrary units) was obtained (linear fitting) and scaled for 1mg protein (0.8 micogram per reaction well) and value of 9.565nMol PO4/1 A850nm A.U.* to give absolute values
Time (min)	0	0.113	0.146	0.143	Absorbance 850nm
Time (min)	30	1.709	1.511	1.458	Absorbance 850nm
		Rate (Arbitrary units) was obtained (linear fitting) and scaled for 1mg protein (0.8 micogram per reaction well) and value of 7.931nMol PO4/1 A850nm A.U. to give absolute values
Time (min)	0	0.281	0.237	0.274	Absorbance 850nm
Time (min)	30	1.405	1.416	1.44	Absorbance 850nm
		Rate (Arbitrary units) was obtained (linear fitting) and scaled for 1mg protein (0.8 micogram per reaction well) and value of 8.725nMol PO4/1 A850nm A.U. to give absolute values
Figure	1B_lipo_bar	Raw ATPase rate of ABCB1 in liposomes. N=12
Time (min)	0	0.118	0.101	0.14	Absorbance 850nm
Time (min)	30	1.177	1.065	1.112	Absorbance 850nm
		Rate (Arbitrary units) was obtained (linear fitting) and scaled for 1mg protein (0.8 micogram per reaction well) and value of 8.343nMol PO4/1 A850nm A.U. to give absolute values
Time (min)	0	0.157	0.164	0.163	Absorbance 850nm
Time (min)	30	1.492	1.475	1.365	Absorbance 850nm
		Rate (Arbitrary units) was obtained (linear fitting) and scaled for 1mg protein (0.8 micogram per reaction well) and value of 8.211nMol PO4/1 A850nm A.U. to give absolute values
Time (min)	0	0.158	0.152	0.145	Absorbance 850nm
Time (min)	30	1.536	1.411	1.418	Absorbance 850nm
		Rate (Arbitrary units) was obtained (linear fitting) and scaled for 1mg protein (0.8 micogram per reaction well) and value of 8.838nMol PO4/1 A850nm A.U. to give absolute values
Time (min)	0	0.22	0.204	0.215	Absorbance 850nm
Time (min)	30	2.044	2.04	2.023	Absorbance 850nm
		Rate (Arbitrary units) was obtained (linear fitting) and scaled for 1mg protein (0.8 micogram per reaction well) and value of 9.133nMol PO4/1 A850nm A.U. to give absolute values
*A standard PO4 dilution series was run to correlate known PO4 concentrations with their respective A850 values.
